# Supplementary material for: Ubiquitin-Dependent Modification of Skeletal Muscle by the Parasitic Nematode, Trichinella spiralis
Source: PLoS Pathog. 2016 Nov 21;12(11):e1005977. doi: 10.1371/journal.ppat.1005977 (PMC5117777; doi:10.1371/journal.ppat.1005977)
Supplement: S3 Table — UbiScan data as generated by Cell Signaling Technology showing fold change by protein type in levels of ubiquitinated peptides in GFP, TsUBE2L3 and MmUBE2L3 myotubes, in relation to the empty vector control cell line. (XLSX) [file ppat.1005977.s003.xlsx]

## Sheet: Fold Change by Protein Type
S3 Table
		Raw Fold Change																		Normalized Intensity								Average Intensity				% CV				Raw Ratio			Log2 Ratio			Normalized Log2 Ratio			Raw Fold Change			Normalized Fold Change
Index	Index in Detail	GFP : Empty	TSE2 : Empty	MME2 : Empty	Max Intensity	Area or Height	Max % CV	Gene Name	Protein Name	Site	Description	Accession	URL	Peptide	Charge	Calc. m/z	Count in Details	Area or Height	Average RT	Empty (CS23121)	Empty (CS23122)	GFP (CS23123)	GFP (CS23124)	TSE2 (CS23125)	TSE2 (CS23126)	MME2 (CS23127)	MME2 (CS23128)	Empty	GFP	TSE2	MME2	Empty	GFP	TSE2	MME2	GFP : Empty	TSE2 : Empty	MME2 : Empty	GFP : Empty	TSE2 : Empty	MME2 : Empty	GFP : Empty	TSE2 : Empty	MME2 : Empty	GFP : Empty	TSE2 : Empty	MME2 : Empty	GFP : Empty	TSE2 : Empty
1	Adaptor/scaffold
2	20	-2.68983	-1.24127	-1.84755	1.05498e+07	A	33.7956	Ahnak	AHNAK	§129	AHNAK nucleoprotein isoform 3	Q8VDN3	http://www.phosphosite.org/proteinAction.do?id=8841&showAllSites=true	IYTTK*IKPR	3	411.915	9	A	20.2263	1.15573e+07	9.54223e+06	4.85936e+06	2.98482e+06	8.98566e+06	8.01274e+06	6.14547e+06	5.27484e+06	1.05498e+07	3.92209e+06	8.4992e+06	5.71015e+06	13.5062	33.7956	8.09438	10.7813	0.37177	0.805629	0.541259	-1.42752	-0.311812	-0.88561	-1.33572	-0.018235	-0.411168	-2.68983	-1.24127	-1.84755	-2.52402	-1.01272
3	22	-2.68983	-1.24127	-1.84755	1.05498e+07	A	33.7956	Ahnak	AHNAK	§131	AHNAK nucleoprotein isoform 3	Q8VDN3	http://www.phosphosite.org/proteinAction.do?id=8841&showAllSites=true	IYTTKIK*PR	3	411.915	1	A	20.2263	1.15573e+07	9.54223e+06	4.85936e+06	2.98482e+06	8.98566e+06	8.01274e+06	6.14547e+06	5.27484e+06	1.05498e+07	3.92209e+06	8.4992e+06	5.71015e+06	13.5062	33.7956	8.09438	10.7813	0.37177	0.805629	0.541259	-1.42752	-0.311812	-0.88561	-1.33572	-0.018235	-0.411168	-2.68983	-1.24127	-1.84755	-2.52402	-1.01272
4	35	-2.72298	-2.23891	-2.38673	4.32837e+06	A	8.00707	Ahnak	AHNAK	263	AHNAK nucleoprotein isoform 3	Q8VDN3	http://www.phosphosite.org/proteinAction.do?id=8841&showAllSites=true	VGSLDVNVK*AK	3	415.238	1	A	28.1491	4.57344e+06	4.08331e+06	1.59475e+06	1.58439e+06	1.95834e+06	1.90816e+06	1.80016e+06	1.82687e+06	4.32837e+06	1.58957e+06	1.93325e+06	1.81352e+06	8.00707	0.461194	1.83545	1.04135	0.367244	0.446645	0.418983	-1.44519	-1.1628	-1.25503	-1.3534	-0.869221	-0.780592	-2.72298	-2.23891	-2.38673	-2.55513	-1.82668
5	52	-1.35482	-1.28951	-2.53244	993804	A	42.8136	Ahnak	AHNAK	4940	AHNAK nucleoprotein isoform 3	Q8VDN3	http://www.phosphosite.org/proteinAction.do?id=8841&showAllSites=true	IEGNLK*GPK	2	535.304	3	A	17.8302	692942	1.29467e+06	696022	771043	690984	850385	395050	389810	993804	733533	770685	392430	42.8136	7.23187	14.6251	0.944096	0.738106	0.77549	0.394877	-0.4381	-0.366821	-1.34053	-0.346308	-0.0732432	-0.866083	-1.35482	-1.28951	-2.53244	-1.2713	-1.05208
6	66	-1.00153	-1.12054	-3.0879	1.93435e+06	A	14.1561	Ahnak	AHNAK	§5402	AHNAK nucleoprotein isoform 3	Q8VDN3	http://www.phosphosite.org/proteinAction.do?id=8841&showAllSites=true	IEGDVK*GGQTGLQGPGLSVSGPQGHLESESGKVTFPK	4	948.735	2	A	47.0272	1.80596e+06	2.06273e+06	1.73807e+06	2.12473e+06	1.58322e+06	1.86932e+06	590453	662402	1.93435e+06	1.9314e+06	1.72627e+06	626427	9.38651	14.1561	11.719	8.12151	0.998477	0.892429	0.323844	-0.00219945	-0.164191	-1.62663	0.0895921	0.129387	-1.15218	-1.00153	-1.12054	-3.0879	1.06407	1.09383
7	68	2.11544	1.00466	-2.70498	1.81907e+06	H	52.0963	Ahnak	AHNAK	§5513	AHNAK nucleoprotein isoform 3	Q8VDN3	http://www.phosphosite.org/proteinAction.do?id=8841&showAllSites=true	GGVTGSPEASISGSK*GDLK	3	620.981	2	H	31.5475	858600	861201	2049300	1.58884e+06	951720	776090	200790	435000	859901	1.81907e+06	863905	317895	0.21389	17.8988	14.3753	52.0963	2.11544	1.00466	0.369688	1.08096	0.00670275	-1.43562	1.17275	0.30028	-0.961177	2.11544	1.00466	-2.70498	2.25441	1.23138
8	69	2.11544	1.00466	-2.70498	1.81907e+06	H	52.0963	Ahnak	AHNAK	5517	AHNAK nucleoprotein isoform 3	Q8VDN3	http://www.phosphosite.org/proteinAction.do?id=8841&showAllSites=true	GGVTGSPEASISGSKGDLK*	3	620.981	1	H	31.5475	858600	861201	2049300	1.58884e+06	951720	776090	200790	435000	859901	1.81907e+06	863905	317895	0.21389	17.8988	14.3753	52.0963	2.11544	1.00466	0.369688	1.08096	0.00670275	-1.43562	1.17275	0.30028	-0.961177	2.11544	1.00466	-2.70498	2.25441	1.23138
9	86	-1.2397	-1.28984	-2.59864	1.07682e+06	A	65.1004	Ap3d1	AP3D1	7	AP-3 complex subunit delta-1	O54774	http://www.phosphosite.org/proteinAction.do?id=13149&showAllSites=true	MVK*GSIDR	2	510.269	1	A	16.6756	1.10444e+06	1.04921e+06	783915	953319	891656	778046	605130	223628	1.07682e+06	868617	834851	414379	3.62715	13.7905	9.62257	65.1004	0.806647	0.775291	0.384816	-0.30999	-0.367191	-1.37776	-0.218199	-0.0736135	-0.903315	-1.2397	-1.28984	-2.59864	-1.16328	-1.05235
10	87	1.23809	1.73599	-2.82084	4.63993e+06	A	38.1998	Ap3s1	AP3S1	§185	AP-3 complex subunit sigma-1	Q9DCR2	http://www.phosphosite.org/proteinAction.do?id=15492&showAllSites=true	NINIGDISIK*VPNLPSFK	3	695.056	5	A	80.7662	2.07921e+06	3.26637e+06	2.50284e+06	4.11546e+06	4.62811e+06	4.65176e+06	691579	1203453	2.67279e+06	3.30915e+06	4.63993e+06	947516	31.4071	34.4589	0.360438	38.1998	1.23809	1.73599	0.354504	0.308112	0.795756	-1.49613	0.399904	1.08933	-1.02168	1.23809	1.73599	-2.82084	1.31942	2.12776
11	104	2.81191	3.18648	-1.16571	1.3992e+07	A	11.7743	Cav1	caveolin-1	§26	caveolin-1	P49817	http://www.phosphosite.org/proteinAction.do?id=1253&showAllSites=true	YVDSEGHLYTVPIREQGNIYK*PNNK	4	762.885	30	A	40.4808	4.02548e+06	4.75665e+06	1.19631e+07	1.27314e+07	1.43547e+07	1.36294e+07	3.96124e+06	3.57247e+06	4.39107e+06	1.23473e+07	1.3992e+07	3.76685e+06	11.7743	4.39991	3.66504	7.29801	2.81191	3.18648	0.857845	1.49155	1.67196	-0.221211	1.58334	1.96554	0.253231	2.81191	3.18648	-1.16571	2.99663	3.90559
12	113	2.81191	3.18648	-1.16571	1.3992e+07	A	11.7743	Cav1	caveolin-1	§30	caveolin-1	P49817	http://www.phosphosite.org/proteinAction.do?id=1253&showAllSites=true	YVDSEGHLYTVPIREQGNIYKPNNK*	4	762.885	16	A	40.4808	4.02548e+06	4.75665e+06	1.19631e+07	1.27314e+07	1.43547e+07	1.36294e+07	3.96124e+06	3.57247e+06	4.39107e+06	1.23473e+07	1.3992e+07	3.76685e+06	11.7743	4.39991	3.66504	7.29801	2.81191	3.18648	0.857845	1.49155	1.67196	-0.221211	1.58334	1.96554	0.253231	2.81191	3.18648	-1.16571	2.99663	3.90559
13	119	3.37117	6.70238	-1.12711	1.56634e+07	A	42.2239	Cav1	caveolin-1	§39	caveolin-1	P49817	http://www.phosphosite.org/proteinAction.do?id=1253&showAllSites=true	AM#ADEVTEK*QVYDAHTK	4	517.243	24	A	25.6311	1.63924e+06	3.03475e+06	7.98818e+06	7.76865e+06	1.76338e+07	1.36931e+07	2.09073e+06	2.05617e+06	2.337e+06	7.87842e+06	1.56634e+07	2.07345e+06	42.2239	1.97031	17.7895	1.17859	3.37117	6.70238	0.887228	1.75325	2.74467	-0.172624	1.84504	3.03825	0.301819	3.37117	6.70238	-1.12711	3.59263	8.21495
14	130	-1.19613	-2.47417	1.38167	2.94367e+06	A	41.9661	Clint1	ENTH	§473	clathrin interactor 1	Q99KN9	http://www.phosphosite.org/proteinAction.do?id=10599&showAllSites=true	SQNTDMVQK*SASK	3	513.247	7	A	16.1071	2.42254e+06	1.83849e+06	2.30974e+06	1.25262e+06	1.09124e+06	630969	3.54325e+06	2.34409e+06	2.13052e+06	1.78118e+06	861102	2.94367e+06	19.3842	41.9661	37.7954	28.8052	0.836031	0.404175	1.38167	-0.258372	-1.30695	0.466412	-0.16658	-1.01337	0.940854	-1.19613	-2.47417	1.38167	-1.12239	-2.01862
15	142	-1.1138	-1.85691	-2.58386	1.75472e+06	A	19.3847	Ctnnd1; Ctnnd1	CTNND1; CTNND1 iso3	§184; §184	catenin delta-1 isoform 2	P30999; P30999-3	http://www.phosphosite.org/proteinAction.do?id=3337&showAllSites=true	K*NGNGGPGPYVGQAGTATLPR	3	709.363	2	A	35.3574	1.73436e+06	1.77508e+06	1.79138e+06	1.35949e+06	829883	1.06006e+06	660011	698206	1.75472e+06	1.57544e+06	944970	679109	1.64068	19.3847	17.2235	3.97703	0.897828	0.53853	0.387018	-0.155489	-0.892901	-1.36953	-0.0636973	-0.599323	-0.895084	-1.1138	-1.85691	-2.58386	-1.04514	-1.51501
16	151	-2.8814	-1.0182	-1.51358	6.40593e+06	A	14.8011	Ctnnd1; Ctnnd1	CTNND1; CTNND1 iso3	448; 448	catenin delta-1 isoform 2	P30999; P30999-3	http://www.phosphosite.org/proteinAction.do?id=3337&showAllSites=true	IAIK*NCDGVPALVR	3	547.303	3	A	48.2718	6.75552e+06	6.05635e+06	2.45588e+06	1.99052e+06	6.67876e+06	5.90408e+06	3.80633e+06	4.65829e+06	6.40593e+06	2.2232e+06	6.29142e+06	4.23231e+06	7.7177	14.8011	8.70682	14.2339	0.347053	0.982124	0.660686	-1.52677	-0.0260234	-0.597962	-1.43498	0.267554	-0.12352	-2.8814	-1.0182	-1.51358	-2.70378	1.20377
17	163	-2.78662	-1.08415	-1.90519	2.65179e+06	A	8.30206	Ctnnd1; Ctnnd1	CTNND1; CTNND1 iso3	673; 673	catenin delta-1 isoform 2	P30999; P30999-3	http://www.phosphosite.org/proteinAction.do?id=3337&showAllSites=true	IYISLLK*ESK	3	436.591	3	A	48.0985	2.80746e+06	2.49611e+06	1.00089e+06	902339	2.56807e+06	2.32386e+06	1.39727e+06	1.38648e+06	2.65179e+06	951613	2.44596e+06	1.39188e+06	8.30206	7.32263	7.05975	0.547846	0.358857	0.922383	0.524883	-1.47852	-0.116562	-0.929933	-1.38673	0.177016	-0.455491	-2.78662	-1.08415	-1.90519	-2.61485	1.13054
18	172	-3.59917	-1.18405	-1.84953	7.23155e+06	A	47.5044	Ctnnd1; Ctnnd1	CTNND1; CTNND1 iso3	§728; §728	catenin delta-1 isoform 2	P30999; P30999-3	http://www.phosphosite.org/proteinAction.do?id=3337&showAllSites=true	VVK*AASGALR	3	362.552	9	A	18.5759	9.66068e+06	4.80242e+06	2.30251e+06	1.71594e+06	8.12416e+06	4.09074e+06	3.6238e+06	4.19607e+06	7.23155e+06	2.00923e+06	6.10745e+06	3.90993e+06	47.5044	20.6429	46.698	10.3494	0.277842	0.844556	0.540677	-1.84767	-0.243734	-0.887162	-1.75587	0.0498429	-0.412719	-3.59917	-1.18405	-1.84953	-3.37731	1.03515
19	177	-3.64201	-1.60765	-2.11271	3.34028e+06	A	30.662	Ctnnd1; Ctnnd1	CTNND1; CTNND1 iso3	833; 833	catenin delta-1 isoform 2	P30999; P30999-3	http://www.phosphosite.org/proteinAction.do?id=3337&showAllSites=true	AAALVLQTIWGYK*ELR	3	649.367	2	A	72.5737	3.04574e+06	3.63482e+06	833976	1.00033e+06	1.89522e+06	2.26027e+06	1.23825e+06	1.92383e+06	3.34028e+06	917154	2.07775e+06	1.58104e+06	12.4703	12.8257	12.4237	30.662	0.274574	0.622027	0.473325	-1.86473	-0.684951	-1.0791	-1.77294	-0.391374	-0.604654	-3.64201	-1.60765	-2.11271	-3.4175	-1.31164
20	268	-1.29683	-3.58851	-1.9734	702056	A	63.6046	Hgs	Hrs	§549	hepatocyte growth factor-regulated tyrosine kinase substrate isoform 1	Q99LI8	http://www.phosphosite.org/proteinAction.do?id=3905&showAllSites=true	LEQQK*QTVQMR	2	751.891	4	A	19.5631	650000	754112	576839	505887	107651	283630	399416	312103	702056	541363	195640	355760	10.4861	9.26743	63.6046	17.3543	0.771111	0.278667	0.50674	-0.37499	-1.84338	-0.980683	-0.283198	-1.54981	-0.506241	-1.29683	-3.58851	-1.9734	-1.21689	-2.92778
21	276	-2.17807	-2.72796	-5.22418	558292	A	38.8443	Maged1	NRAGE	138	melanoma-associated antigen D1	Q9QYH6	http://www.phosphosite.org/proteinAction.do?id=2804&showAllSites=true	GPHAASDFSQAAPTGK*SAK	3	647.985	1	A	21.756	549679	566905	191145	321502	200411	208900	77513.6	136220	558292	256324	204656	106867	2.1818	35.9607	2.93316	38.8443	0.459121	0.366575	0.191418	-1.12305	-1.44782	-2.38521	-1.03126	-1.15424	-1.91076	-2.17807	-2.72796	-5.22418	-2.04381	-2.22567
22	277	-2.17807	-2.72796	-5.22418	558292	A	38.8443	Maged1	NRAGE	141	melanoma-associated antigen D1	Q9QYH6	http://www.phosphosite.org/proteinAction.do?id=2804&showAllSites=true	GPHAASDFSQAAPTGKSAK*	3	647.985	1	A	21.756	549679	566905	191145	321502	200411	208900	77513.6	136220	558292	256324	204656	106867	2.1818	35.9607	2.93316	38.8443	0.459121	0.366575	0.191418	-1.12305	-1.44782	-2.38521	-1.03126	-1.15424	-1.91076	-2.17807	-2.72796	-5.22418	-2.04381	-2.22567
23	338	-1.18598	-3.0471	-1.86819	6.32102e+06	A	52.4498	Shb	Shb	220	SH2 domain-containing adapter protein B	Q6PD21	http://www.phosphosite.org/proteinAction.do?id=4436&showAllSites=true	GGKKLLNK*	3	324.538	2	A	13.5825	8.53413e+06	4.10791e+06	5.3298e+06		2.84379e+06	1.30508e+06	3.81555e+06	2.95144e+06	6.32102e+06	5.3298e+06	2.07444e+06	3.3835e+06	49.5144		52.4498	18.0587	0.843186	0.32818	0.535277	-0.246076	-1.60744	-0.901643	-0.154285	-1.31386	-0.4272	-1.18598	-3.0471	-1.86819	-1.11287	-2.48606
24	Adhesion or extracellular matrix protein
25	582	-1.02934	-3.69772	-1.55736	1.83687e+07	A	72.3062	Acta1; Acta2; Actb; Actc1; Actg1; Actg2	ACTA1; ACTA2; ACTB; ACTC1; ACTG1; ACTG2	§52; §52; §50; §52; §50; §51	actin, alpha skeletal muscle	P68134; P62737; P60710; P68033; P63260; P63268	http://www.phosphosite.org/proteinAction.do?id=4802&showAllSites=true	HQGVMVGMGQK*DSYVGDEAQSKR	4	656.06	136	A	30.5078	2.21626e+07	1.45748e+07	2.6969e+07	8.72124e+06	6.69158e+06	3.24355e+06	1.36345e+07	9.95497e+06	1.83687e+07	1.78451e+07	4.96757e+06	1.17947e+07	29.2095	72.3062	49.0809	22.0593	0.971497	0.270437	0.642112	-0.0417186	-1.88664	-0.639104	0.0500729	-1.59306	-0.164662	-1.02934	-3.69772	-1.55736	1.03532	-3.01689
26	595	1.04842	-3.57968	-1.95557	2.85924e+06	A	50.0539	Acta1; Acta2; Actb; Actc1; Actg1; Actg2	ACTA1; ACTA2; ACTB; ACTC1; ACTG1; ACTG2	§52, §63; §52, §63; §50, §61; §52, §63; §50, §61; §51, §62	actin, alpha skeletal muscle	P68134; P62737; P60710; P68033; P63260; P63268	http://www.phosphosite.org/proteinAction.do?id=4802&showAllSites=true	HQGVMVGMGQK*DSYVGDEAQSK*R	4	684.571	31	A	30.8402	2.95909e+06	2.49531e+06	3.87123e+06	1.84726e+06	895698	628014	1.57332e+06	1.21584e+06	2.7272e+06	2.85924e+06	761856	1.39458e+06	12.0248	50.0539	24.8448	18.1256	1.04842	0.279355	0.511359	0.0682122	-1.83983	-0.967592	0.160004	-1.54625	-0.493149	1.04842	-3.57968	-1.95557	1.11729	-2.92057
27	628	-2.97759	-1.45731	-1.85089	9.76015e+07	A	13.4399	Actb; Actg1	ACTB; ACTG1	§113; §113	actin, cytoplasmic 1	P60710; P63260	http://www.phosphosite.org/proteinAction.do?id=4367&showAllSites=true	VAPEEHPVLLTEAPLNPK*ANR	4	603.078	21	A	44.3196	1.02373e+08	9.28295e+07	3.58938e+07	2.96636e+07	7.15845e+07	6.23629e+07	5.13204e+07	5.41441e+07	9.76015e+07	3.27787e+07	6.69737e+07	5.27323e+07	6.91439	13.4399	9.73615	3.78644	0.335842	0.686196	0.540281	-1.57415	-0.543308	-0.888217	-1.48235	-0.249731	-0.413774	-2.97759	-1.45731	-1.85089	-2.79404	-1.18899
28	633	-2.72587	-1.60774	-1.88977	4.52046e+06	A	24.0827	Actb; Actg1	ACTB; ACTG1	§213; §213	actin, cytoplasmic 1	P60710; P63260	http://www.phosphosite.org/proteinAction.do?id=4367&showAllSites=true	DIK*EKLCYVALDFEQEMATAASSSSLEK	4	820.145	5	A	92.8043	5.29026e+06	3.75067e+06	1.4664e+06	1.85031e+06	2.94319e+06	2.68018e+06	2.60044e+06	2.18372e+06	4.52046e+06	1.65836e+06	2.81168e+06	2.39208e+06	24.0827	16.3697	6.61453	12.3184	0.366855	0.62199	0.529166	-1.44672	-0.685036	-0.918207	-1.35493	-0.391459	-0.443764	-2.72587	-1.60774	-1.88977	-2.55784	-1.31172
29	646	-4.17444	-1.00999	-1.52298	4.48718e+07	A	14.3381	Actb; Actg1	ACTB; ACTG1	§291; §291	actin, cytoplasmic 1	P60710; P63260	http://www.phosphosite.org/proteinAction.do?id=4367&showAllSites=true	K*DLYANTVLSGGTTM#YPGIADR	3	825.072	26	A	50.9448	4.03224e+07	4.94211e+07	1.03639e+07	1.11344e+07	4.16267e+07	4.72296e+07	2.69156e+07	3.20106e+07	4.48718e+07	1.07492e+07	4.44281e+07	2.94631e+07	14.3381	5.06894	8.91748	12.2278	0.239553	0.990113	0.656607	-2.06158	-0.0143343	-0.606899	-1.96979	0.279243	-0.132456	-4.17444	-1.00999	-1.52298	-3.91712	1.21356
30	683	-2.64093	-1.56435	-1.92576	8.2215e+06	A	35.6306	Anxa2	ANXA2	176	annexin A2	P07356	http://www.phosphosite.org/proteinAction.do?id=3332&showAllSites=true	LMVALAK*GR	3	358.215	3	A	33.6533	8.752e+06	7.69099e+06	3.89744e+06	2.32877e+06	5.33073e+06	5.18034e+06	4.01105e+06	4.52741e+06	8.2215e+06	3.11311e+06	5.25554e+06	4.26923e+06	9.1254	35.6306	2.02344	8.55241	0.378655	0.639243	0.519277	-1.40105	-0.645563	-0.945424	-1.30925	-0.351986	-0.470982	-2.64093	-1.56435	-1.92576	-2.47813	-1.27632
31	900	1.90638	2.58619	-1.16074	3.27259e+06	A	51.0452	Cnn3	calponin 3	§212	calponin-3	Q9DAW9	http://www.phosphosite.org/proteinAction.do?id=5267&showAllSites=true	M#QTDKPFDQTTISLQM#GTNK*GASQAGM#LAPGTR	4	911.684	2	A	43.5694	808668	1.72215e+06	1.63741e+06	3.18729e+06	3.35585e+06	3.18934e+06	839714	1.34064e+06	1.26541e+06	2.41235e+06	3.27259e+06	1.09018e+06	51.0452	45.4303	3.59779	32.4908	1.90638	2.58619	0.861519	0.930834	1.37083	-0.215045	1.02263	1.66441	0.259398	1.90638	2.58619	-1.16074	2.03161	3.16983
32	1030	-1.76896	-4.52886	-1.87937	3.02698e+07	A	53.7136	Des	desmin	§317	desmin	P31001	http://www.phosphosite.org/proteinAction.do?id=3397&showAllSites=true	QAK*QEMMEYR	3	476.552	49	A	25.821	3.44669e+07	2.60728e+07	2.36109e+07	1.06124e+07	7.48402e+06	5.8835e+06	1.75938e+07	1.46189e+07	3.02698e+07	1.71117e+07	6.68376e+06	1.61063e+07	19.6086	53.7136	16.9327	13.0604	0.565305	0.220806	0.532092	-0.8229	-2.17915	-0.910251	-0.731108	-1.88557	-0.435809	-1.76896	-4.52886	-1.87937	-1.65991	-3.69499
33	1061	-1.53023	-2.9628	-2.43212	1.86958e+08	A	45.4302	Des	desmin	§43	desmin	P31001	http://www.phosphosite.org/proteinAction.do?id=3397&showAllSites=true	AGFGTK*GSSSSMTSR	3	525.579	54	A	21.5223	2.1338e+08	1.60536e+08	1.61424e+08	8.29284e+07	7.12994e+07	5.49041e+07	8.03362e+07	7.34048e+07	1.86958e+08	1.22176e+08	6.31018e+07	7.68705e+07	19.9867	45.4302	18.3722	6.37601	0.653496	0.337519	0.411165	-0.613749	-1.56696	-1.28221	-0.521958	-1.27338	-0.807769	-1.53023	-2.9628	-2.43212	-1.4359	-2.41728
34	1072	-2.02766	-4.54459	-2.24179	9.71817e+07	A	74.9306	Des	desmin	443	desmin	P31001	http://www.phosphosite.org/proteinAction.do?id=3397&showAllSites=true	K*TVMIK	2	417.249	5	A	17.6289	1.18328e+08	7.60356e+07	7.33222e+07	2.25339e+07	2.54598e+07	1.73084e+07	5.01193e+07	3.65807e+07	9.71817e+07	4.7928e+07	2.13841e+07	4.335e+07	30.7724	74.9306	26.9543	22.0835	0.493179	0.220042	0.446071	-1.01982	-2.18415	-1.16465	-0.928024	-1.89057	-0.690211	-2.02766	-4.54459	-2.24179	-1.90267	-3.70782
35	1075	-1.61699	-2.86309	-2.03588	6.15383e+06	A	28.8692	Des	desmin	443, §448	desmin	P31001	http://www.phosphosite.org/proteinAction.do?id=3397&showAllSites=true	K*TVMIK*TIETR	3	516.624	5	A	29.5353	6.88731e+06	5.42035e+06	4.58263e+06	3.02885e+06	2.29429e+06	2.00445e+06	3.17784e+06	2.86753e+06	6.15383e+06	3.80574e+06	2.14937e+06	3.02268e+06	16.8561	28.8692	9.53535	7.25921	0.618435	0.349273	0.491187	-0.693307	-1.51757	-1.02565	-0.601516	-1.22399	-0.551212	-1.61699	-2.86309	-2.03588	-1.51731	-2.33593
36	1086	-1.68183	-3.09838	-2.18134	1.14563e+08	A	49.0262	Des	desmin	§448	desmin	P31001	http://www.phosphosite.org/proteinAction.do?id=3397&showAllSites=true	TVMIK*TIETR	3	435.911	84	A	34.386	1.36014e+08	9.31116e+07	9.17319e+07	4.45035e+07	4.34296e+07	3.05204e+07	5.68019e+07	4.82369e+07	1.14563e+08	6.81177e+07	3.6975e+07	5.25194e+07	26.4801	49.0262	24.6875	11.5317	0.594589	0.322749	0.458434	-0.750034	-1.63151	-1.12521	-0.658243	-1.33794	-0.650771	-1.68183	-3.09838	-2.18134	-1.57816	-2.5279
37	1093	1.86693	-3.24888	-2.24612	1.17465e+06	A	64.0831	Dgkz	DGKZ	503	diacylglycerol kinase zeta isoform 1	Q80UP3	http://www.phosphosite.org/proteinAction.do?id=18533&showAllSites=true	DLAK*HIR	2	483.778	2	A	17.1556	563890	694489	642376	1.70693e+06	134740	252587	301953	258294	629190	1.17465e+06	193664	280123	14.6772	64.0831	43.0286	11.0209	1.86693	0.307798	0.445213	0.900669	-1.69994	-1.16743	0.99246	-1.40636	-0.69299	1.86693	-3.24888	-2.24612	1.98958	-2.65068
38	1157	-1.88047	-2.28532	-2.65899	5.18385e+06	A	24.8336	Ezr	ezrin	§162	ezrin	P26040	http://www.phosphosite.org/proteinAction.do?id=1589&showAllSites=true	VMDQHK*LSR	3	409.88	12	A	15.7331	5.92037e+06	4.44733e+06	3.22869e+06	2.28466e+06	2.65202e+06	1.88465e+06	2.2919e+06	1.60721e+06	5.18385e+06	2.75668e+06	2.26833e+06	1.94956e+06	20.0931	24.2151	23.9213	24.8336	0.531782	0.437576	0.376083	-0.911094	-1.19239	-1.41088	-0.819303	-0.898816	-0.936436	-1.88047	-2.28532	-2.65899	-1.76455	-1.86454
39	1159	-2.52478	-2.50835	-3.7248	5.15488e+06	A	52.7405	Ezr; Msn; Rdx	ezrin; moesin; radixin	§253; §253; §253	ezrin	P26040; P26041; P26043	http://www.phosphosite.org/proteinAction.do?id=1589&showAllSites=true	NISFNDK*K	2	540.278	9	A	22.1878	7.07729e+06	3.23246e+06	2.4598e+06	1.62363e+06	2.61808e+06	1.49209e+06	1.41432e+06	1.35355e+06	5.15488e+06	2.04172e+06	2.05509e+06	1.38393e+06	52.7405	28.959	38.7426	3.10491	0.396075	0.398668	0.26847	-1.33616	-1.32674	-1.89716	-1.24436	-1.03316	-1.42272	-2.52478	-2.50835	-3.7248	-2.36914	-2.04651
40	1213	-2.75753	-1.59039	-1.69511	3.45511e+06	A	25.7012	Flnb; Flnc	FLNB; FLNC	60; 81	filamin-B	Q80X90; Q8VHX6	http://www.phosphosite.org/proteinAction.do?id=4397&showAllSites=true	LIALLEVLSQK*R	3	499.644	6	A	72.9874	3.49226e+06	3.41795e+06	1.02526e+06	1.48068e+06	2.27744e+06	2.06755e+06	2.04332e+06	2.03325e+06	3.45511e+06	1.25297e+06	2.1725e+06	2.03828e+06	1.52079	25.7012	6.83175	0.349184	0.362643	0.628779	0.589934	-1.46338	-0.669376	-0.761376	-1.37159	-0.375799	-0.286933	-2.75753	-1.59039	-1.69511	-2.58755	-1.29756
41	1239	-2.75791	-1.71393	-2.42998	2.35526e+06	A	9.34028	Fscn1	Fascin	471	fascin	Q61553	http://www.phosphosite.org/proteinAction.do?id=4519&showAllSites=true	YLK*GDHAGVLK	3	438.91	3	A	21.9194	2.19971e+06	2.51082e+06	886805	821201	1.32189e+06	1.42648e+06	978742	959766	2.35526e+06	854003	1.37419e+06	969254	9.34028	5.43196	5.38195	1.38437	0.362593	0.583453	0.411527	-1.46358	-0.777312	-1.28094	-1.37178	-0.483735	-0.8065	-2.75791	-1.71393	-2.42998	-2.58791	-1.39836
42	1247	2.51797	2.35683	-1.26188	3.84035e+06	A	41.4567	Gja1	Cx43	109	gap junction alpha-1 protein	P23242	http://www.phosphosite.org/proteinAction.do?id=1512&showAllSites=true	LNKK*EEELK	4	311.927	4	A	14.118	1.79779e+06	1.25256e+06	4.96612e+06	2.71458e+06	4.10933e+06	3.07984e+06	1.24469e+06	1172633	1.52518e+06	3.84035e+06	3.59458e+06	1.20866e+06	25.2782	41.4567	20.2516	4.21532	2.51797	2.35683	0.792471	1.33226	1.23685	-0.33557	1.42405	1.53042	0.138872	2.51797	2.35683	-1.26188	2.68338	2.88871
43	1255	4.30694	6.49218	1.2069	9.29804e+07	A	8.06437	Gja1	Cx43	§128	gap junction alpha-1 protein	P23242	http://www.phosphosite.org/proteinAction.do?id=1512&showAllSites=true	VAQTDGVNVEM#HLK*QIEIK	4	571.301	33	A	47.2599	1.47324e+07	1.39114e+07	6.35468e+07	5.98205e+07	9.45119e+07	9.1449e+07	1.62994e+07	1.82708e+07	1.43219e+07	6.16837e+07	9.29804e+07	1.72851e+07	4.05333	4.27157	2.32925	8.06437	4.30694	6.49218	1.2069	2.10666	2.6987	0.271305	2.19846	2.99228	0.745748	4.30694	6.49218	1.2069	4.58988	7.95731
44	1259	3.62852	3.36974	1.21811	2.91762e+07	A	38.1211	Gja1	Cx43	133	gap junction alpha-1 protein	P23242	http://www.phosphosite.org/proteinAction.do?id=1512&showAllSites=true	VAQTDGVNVEMHLKQIEIK*	4	567.302	6	A	50.3737	9.08151e+06	7.00008e+06	3.70408e+07	2.13115e+07	3.26388e+07	2.1552e+07	1.00669e+07	9.52216e+06	8.0408e+06	2.91762e+07	2.70954e+07	9.79455e+06	18.3041	38.1211	28.9331	3.93298	3.62852	3.36974	1.21811	1.85938	1.75264	0.284641	1.95117	2.04621	0.759084	3.62852	3.36974	1.21811	3.86689	4.13021
45	1283	3.46095	4.2232	-1.02209	6.27521e+07	A	5.06853	Gja1	Cx43	§258	gap junction alpha-1 protein	P23242	http://www.phosphosite.org/proteinAction.do?id=1512&showAllSites=true	SDPYHATTGPLSPSK*DCGSPK	3	772.69	49	A	27.517	1.44946e+07	1.52232e+07	5.16405e+07	5.1211e+07	6.18229e+07	6.36812e+07	1.40167e+07	1.50587e+07	1.48589e+07	5.14258e+07	6.27521e+07	1.45377e+07	3.46737	0.590522	2.09405	5.06853	3.46095	4.2232	0.978384	1.79117	2.07834	-0.031527	1.88296	2.37191	0.442916	3.46095	4.2232	-1.02209	3.6883	5.17628
46	1296	3.44673	4.45697	-1.02662	9.68207e+07	A	34.146	Gja1	Cx43	§264	gap junction alpha-1 protein	P23242	http://www.phosphosite.org/proteinAction.do?id=1512&showAllSites=true	SDPYHATTGPLSPSKDCGSPK*	4	579.769	45	A	27.5791	2.31749e+07	2.0272e+07	9.29533e+07	5.67965e+07	1.07258e+08	8.6383e+07	2.14557e+07	2.08645e+07	2.17234e+07	7.48749e+07	9.68207e+07	2.11601e+07	9.44902	34.146	15.2458	1.97587	3.44673	4.45697	0.974067	1.78523	2.15606	-0.0379068	1.87702	2.44964	0.436536	3.44673	4.45697	-1.02662	3.67316	5.4628
47	1306	4.82263	5.73313	1.05472	2.08188e+07	A	27.0945	Gja1	Cx43	287	gap junction alpha-1 protein	P23242	http://www.phosphosite.org/proteinAction.do?id=1512&showAllSites=true	YAYFNGCSSPTAPLSPM#SPPGYK*LVTGDR	3	1088.51	16	A	58.2044	3.56589e+06	3.69673e+06	1.56095e+07	1.94154e+07	1.92364e+07	2.24012e+07	3.09623e+06	4.56379e+06	3.63131e+06	1.75125e+07	2.08188e+07	3.83001e+06	2.54793	15.3673	10.7491	27.0945	4.82263	5.73313	1.05472	2.26982	2.51932	0.0768577	2.36161	2.8129	0.5513	4.82263	5.73313	1.05472	5.13944	7.02696
48	1312	2.98019	2.79105	-1.22163	2.67027e+07	A	2.29147	Gja1	Cx43	§303	gap junction alpha-1 protein	P23242	http://www.phosphosite.org/proteinAction.do?id=1512&showAllSites=true	NYNK*QASEQNWANYSAEQNR	3	843.709	11	A	34.173	8.8149e+06	9.10527e+06	2.69527e+07	2.64527e+07	2.46576e+07	2.53585e+07	7.24043e+06	7.42862e+06	8.96008e+06	2.67027e+07	2.50081e+07	7.33453e+06	2.29147	1.32395	1.98191	1.81431	2.98019	2.79105	0.818578	1.5754	1.48081	-0.288808	1.66719	1.77439	0.185634	2.98019	2.79105	-1.22163	3.17596	3.42093
49	1317	3.83982	4.88466	-1.24974	1.16474e+07	A	28.3046	Gja1	Cx43	§345	gap junction alpha-1 protein	P23242	http://www.phosphosite.org/proteinAction.do?id=1512&showAllSites=true	M#GQAGSTISNSHAQPFDFPDDSQNAK*K	4	752.841	13	A	38.5516	2.34011e+06	2.42887e+06	8.25556e+06	1.00565e+07	1.14311e+07	1.18638e+07	1.52612e+06	2.28986e+06	2.38449e+06	9.15602e+06	1.16474e+07	1.90799e+06	2.63224	13.9082	2.62697	28.3046	3.83982	4.88466	0.800166	1.94104	2.28826	-0.321629	2.03283	2.58184	0.152814	3.83982	4.88466	-1.24974	4.09207	5.98701
50	1319	4.3392	4.13577	1.16045	7.41516e+06	A	22.0559	Gja1	Cx43	§346	gap junction alpha-1 protein	P23242	http://www.phosphosite.org/proteinAction.do?id=1512&showAllSites=true	K*VAAGHELQPLAIVDQRPSSR	4	597.329	5	A	40.0983	1.44236e+06	1.97539e+06	7.18565e+06	7.64466e+06	6.38284e+06	7.75221e+06	2.22985e+06	1.73628e+06	1.70888e+06	7.41516e+06	7.06753e+06	1.98306e+06	22.0559	4.37709	13.7006	17.5994	4.3392	4.13577	1.16045	2.11743	2.04816	0.214683	2.20922	2.34173	0.689125	4.3392	4.13577	1.16045	4.62425	5.06912
51	1328	4.86952	1.78979	2.66652	7.86731e+06	A	34.2645	Gja5	Cx40	§130	gap junction alpha-5 protein	Q01231	http://www.phosphosite.org/proteinAction.do?id=7239&showAllSites=true	TGAYEYPVAEK*AELSCWK	3	739.349	2	A	48.9237	2.00707e+06	1.22418e+06	8.43675e+06	7.29788e+06	3.50464e+06	2.27862e+06	5.02556e+06	3590622	1.61562e+06	7.86731e+06	2.89163e+06	4.30809e+06	34.2645	10.236	29.9807	23.5523	4.86952	1.78979	2.66652	2.28378	0.839792	1.41496	2.37557	1.13337	1.8894	4.86952	1.78979	2.66652	5.18942	2.1937
52	1330	4.86952	1.78979	2.66652	7.86731e+06	A	34.2645	Gja5	Cx40	137	gap junction alpha-5 protein	Q01231	http://www.phosphosite.org/proteinAction.do?id=7239&showAllSites=true	TGAYEYPVAEKAELSCWK*	3	739.349	2	A	48.9237	2.00707e+06	1.22418e+06	8.43675e+06	7.29788e+06	3.50464e+06	2.27862e+06	5.02556e+06	3590622	1.61562e+06	7.86731e+06	2.89163e+06	4.30809e+06	34.2645	10.236	29.9807	23.5523	4.86952	1.78979	2.66652	2.28378	0.839792	1.41496	2.37557	1.13337	1.8894	4.86952	1.78979	2.66652	5.18942	2.1937
53	1331	6.94625	3.75853	3.2633	2.39713e+06	A	34.9643	Gja5	Cx40	§278	gap junction alpha-5 protein	Q01231	http://www.phosphosite.org/proteinAction.do?id=7239&showAllSites=true	NSSGEK*FFSDFSNNM#GSR	3	714.304	4	A	45.4023	259777	430417	2.24038e+06	2.55388e+06	1.17146e+06	1.42265e+06	1.03863e+06	1.21368e+06	345097	2.39713e+06	1.29706e+06	1.12615e+06	34.9643	9.24746	13.6941	10.9917	6.94625	3.75853	3.2633	2.79623	1.91017	1.70633	2.88803	2.20374	2.18077	6.94625	3.75853	3.2633	7.40256	4.60673
54	1350	-4.1136	-2.7783	-2.13285	1.55091e+08	A	45.0395	Gm5620; Tuba1a; Tuba1b; Tuba1c; Tuba4a	TUBA3C; TUBA1A; TUBA1B; TUBA1C; TUBA4A	310; §311; §311; §311; §311	PREDICTED: tubulin alpha-1B chain	XP_486246; P68369; P05213; P68373; P68368	http://www.phosphosite.org/proteinAction.do?id=25230&showAllSites=true	HGK*YMACCLLYR	3	562.595	41	A	38.35	1.83995e+08	1.26188e+08	4.97094e+07	2.56948e+07	7.04487e+07	4.11961e+07	8.01347e+07	6.52966e+07	1.55091e+08	3.77021e+07	5.58224e+07	7.27157e+07	26.3558	45.0395	37.0545	14.429	0.243096	0.359932	0.468857	-2.0404	-1.4742	-1.09278	-1.94861	-1.18062	-0.618337	-4.1136	-2.7783	-2.13285	-3.86002	-2.26675
55	1359	-3.60339	-1.41078	-1.95907	5.58319e+08	A	16.9915	Gm5620; Tuba1a; Tuba1b; Tuba1c; Tuba3a; Tuba3b	TUBA3C; TUBA1A; TUBA1B; TUBA1C; TUBA3D; TUBA3E	§335; §336; §336; §336; §336; §336	PREDICTED: tubulin alpha-1B chain	XP_486246; P68369; P05213; P68373; P05214; NP_033475	http://www.phosphosite.org/proteinAction.do?id=25230&showAllSites=true	DVNAAIATIK*TK	3	453.593	33	A	39.5313	5.94976e+08	5.21661e+08	1.73559e+08	1.36327e+08	4.23411e+08	3.68093e+08	3.04871e+08	2.65113e+08	5.58319e+08	1.54943e+08	3.95752e+08	2.84992e+08	9.28522	16.9915	9.88403	9.86467	0.277516	0.708828	0.510447	-1.84935	-0.496492	-0.970167	-1.75756	-0.202915	-0.495725	-3.60339	-1.41078	-1.95907	-3.38126	-1.15102
56	1366	-3.49933	-1.40653	-1.94344	4.26285e+07	A	11.1871	Gm5620; Tuba1a; Tuba1b; Tuba1c; Tuba3a; Tuba3b	TUBA3C; TUBA1A; TUBA1B; TUBA1C; TUBA3D; TUBA3E	§335, §337; §336, §338; §336, §338; §336, §338; §336, §338; §336, §338	PREDICTED: tubulin alpha-1B chain	XP_486246; P68369; P05213; P68373; P05214; NP_033475	http://www.phosphosite.org/proteinAction.do?id=25230&showAllSites=true	DVNAAIATIK*TK*R	3	543.641	23	A	38.6995	4.08183e+07	4.44386e+07	1.31455e+07	1.12182e+07	2.89778e+07	3.1637e+07	2.16801e+07	2.21889e+07	4.26285e+07	1.21819e+07	3.03074e+07	2.19345e+07	6.00529	11.1871	6.20421	1.64016	0.285769	0.710967	0.514551	-1.80708	-0.492145	-0.958614	-1.71529	-0.198568	-0.484171	-3.49933	-1.40653	-1.94344	-3.28362	-1.14756
57	1368	-2.86872	-1.27377	-1.69561	6.18509e+07	A	11.6034	Gm5620; Tuba1a; Tuba1b; Tuba1c; Tuba3a; Tuba3b	TUBA3C; TUBA1A; TUBA1B; TUBA1C; TUBA3D; TUBA3E	§337; §338; §338; §338; §338; §338	PREDICTED: tubulin alpha-1B chain	XP_486246; P68369; P05213; P68373; P05214; NP_033475	http://www.phosphosite.org/proteinAction.do?id=25230&showAllSites=true	DVNAAIATIKTK*R	3	505.627	8	A	37.4059	6.12892e+07	6.24125e+07	2.33295e+07	1.97915e+07	4.69624e+07	5.01521e+07	3.56196e+07	3.73346e+07	6.18509e+07	2.15605e+07	4.85573e+07	3.64771e+07	1.28421	11.6034	4.645	3.32458	0.348588	0.78507	0.589759	-1.52041	-0.349107	-0.761802	-1.42861	-0.0555296	-0.28736	-2.86872	-1.27377	-1.69561	-2.69188	-1.03924
58	1378	-2.52197	-1.36669	-1.28002	8.17101e+06	A	11.2137	Gm5620; Tuba1b; Tuba4a	TUBA3C; TUBA1B; TUBA4A	351, §369; §352, §370; §352, §370	PREDICTED: tubulin alpha-1B chain	XP_486246; P05213; P68368	http://www.phosphosite.org/proteinAction.do?id=25230&showAllSites=true	SIQFVDWCPTGFK*VGINYQPPTVVPGGDLAK*VQR	4	1001.26	11	A	73.4624	8.31605e+06	8.02597e+06	3.20878e+06	3.27108e+06	5.55897e+06	6.3984e+06	6.88968e+06	5.87735e+06	8.17101e+06	3.23993e+06	5.97869e+06	6.38351e+06	2.51037	1.35972	9.92809	11.2137	0.396515	0.731695	0.781239	-1.33455	-0.450686	-0.356164	-1.24276	-0.157109	0.118279	-2.52197	-1.36669	-1.28002	-2.36651	-1.11505
59	1386	-2.46323	-1.14967	-1.65928	7.48439e+08	A	7.44128	Gm5620; Tuba1a; Tuba1b; Tuba1c; Tuba3a; Tuba3b; Tuba4a; Tuba8	TUBA3C; TUBA1A; TUBA1B; TUBA1C; TUBA3D; TUBA3E; TUBA4A; TUBA8	§369; §370; §370; §370; §370; §370; §370; §370	PREDICTED: tubulin alpha-1B chain	XP_486246; P68369; P05213; P68373; P05214; NP_033475; P68368; Q9JJZ2	http://www.phosphosite.org/proteinAction.do?id=25230&showAllSites=true	VGINYQPPTVVPGGDLAK*VQR	3	774.757	42	A	51.7628	7.70537e+08	7.26342e+08	3.14423e+08	2.93265e+08	6.85257e+08	6.16748e+08	4.50843e+08	4.51282e+08	7.48439e+08	3.03844e+08	6.51002e+08	4.51062e+08	4.17544	4.92384	7.44128	0.0689138	0.40597	0.869813	0.602671	-1.30055	-0.201222	-0.730558	-1.20876	0.0923549	-0.256115	-2.46323	-1.14967	-1.65928	-2.31139	1.06611
60	1401	-4.13497	-2.87912	-2.14871	1.65729e+08	A	46.1957	Gm5620; Tuba1a; Tuba1b; Tuba1c; Tuba3a; Tuba3b; Tuba4a; Tuba8	TUBA3C; TUBA1A; TUBA1B; TUBA1C; TUBA3D; TUBA3E; TUBA4A; TUBA8	§393; §394; §394; §394; §394; §394; §394; §394	PREDICTED: tubulin alpha-1B chain	XP_486246; P68369; P05213; P68373; P05214; NP_033475; P68368; Q9JJZ2	http://www.phosphosite.org/proteinAction.do?id=25230&showAllSites=true	LDHK*FDLMYAKR	4	413.466	46	A	36.0725	1.89161e+08	1.42296e+08	5.31719e+07	2.69876e+07	7.14983e+07	4.36263e+07	8.30631e+07	7.11958e+07	1.65729e+08	4.00798e+07	5.75623e+07	7.71294e+07	19.9956	46.1957	34.2385	10.8797	0.24184	0.347329	0.465396	-2.04788	-1.52563	-1.10347	-1.95609	-1.23205	-0.629027	-4.13497	-2.87912	-2.14871	-3.88008	-2.34901
61	1415	-4.05614	-3.16049	-2.22146	8.25145e+07	A	25.2992	Gm5620; Tuba1a; Tuba1b; Tuba1c; Tuba3a; Tuba3b; Tuba4a; Tuba8	TUBA3C; TUBA1A; TUBA1B; TUBA1C; TUBA3D; TUBA3E; TUBA4A; TUBA8	§400; §401; §401; §401; §401; §401; §401; §401	PREDICTED: tubulin alpha-1B chain	XP_486246; P68369; P05213; P68373; P05214; NP_033475; P68368; Q9JJZ2	http://www.phosphosite.org/proteinAction.do?id=25230&showAllSites=true	LDHKFDLMYAK*R	3	550.952	76	A	36.0725	8.58185e+07	7.92106e+07	2.39823e+07	1.67039e+07	2.83966e+07	2.38197e+07	4.0774e+07	3.35148e+07	8.25145e+07	2.03431e+07	2.61082e+07	3.71444e+07	5.66262	25.2992	12.3961	13.8191	0.24654	0.316407	0.450155	-2.02011	-1.66015	-1.15151	-1.92832	-1.36657	-0.677063	-4.05614	-3.16049	-2.22146	-3.80611	-2.57857
62	1472	-3.52576	-2.89145	-2.42281	9.19336e+06	A	16.7439	Hspb1	HSP27	§202	heat shock protein beta-1	P14602	http://www.phosphosite.org/proteinAction.do?id=1682&showAllSites=true	AQIGGPEAGK*SEQSGAK	3	576.955	3	A	17.0258	1.02818e+07	8.10489e+06	2.35542e+06	2.85954e+06	3.29488e+06	3.06411e+06	3.85476e+06	3.73424e+06	9.19336e+06	2.60748e+06	3.1795e+06	3.7945e+06	16.7439	13.671	5.13225	2.24584	0.283627	0.345847	0.412743	-1.81793	-1.53179	-1.27668	-1.72614	-1.23822	-0.802241	-3.52576	-2.89145	-2.42281	-3.30842	-2.35907
63	1479	3.11408	1.2011	-1.32822	1.26777e+07	A	22.1478	Iqgap1	IQGAP1	§1528	ras GTPase-activating-like protein IQGAP1	Q9JKF1	http://www.phosphosite.org/proteinAction.do?id=4431&showAllSites=true	ATFYGEQVDYYK*SYIK	3	697.002	4	A	57.0188	3.85435e+06	4.28783e+06	1.33144e+07	1.2041e+07	5.65555e+06	4.12399e+06	3.07625e+06	3.05388e+06	4.07109e+06	1.26777e+07	4.88977e+06	3.06506e+06	7.5291	7.10258	22.1478	0.51626	3.11408	1.2011	0.752885	1.6388	0.264351	-0.409498	1.7306	0.557929	0.0649444	3.11408	1.2011	-1.32822	3.31865	1.47215
64	1486	-2.78567	-2.45938	-3.04035	206744	H	30.3634	Itga6	ITGA6 iso2	§1066	integrin alpha-6	Q61739-2	http://www.phosphosite.org/proteinAction.do?id=5355606&showAllSites=true	AEIHTQPSDK*ER	3	508.918	2	H	12.1509	177587	235901	59598	88836	77868	90259	53400.4	82600	206744	74217	84063.5	68000.2	19.9446	27.8567	10.4228	30.3634	0.35898	0.406606	0.32891	-1.47803	-1.2983	-1.60424	-1.38623	-1.00472	-1.12979	-2.78567	-2.45938	-3.04035	-2.61395	-2.00655
65	1519	-2.28325	-1.17021	-2.48145	2.60857e+06	A	34.0493	Itgb5	ITGB5	756	integrin beta-5 isoform 1	O70309	http://www.phosphosite.org/proteinAction.do?id=8529&showAllSites=true	EFAK*FQSER	2	628.307	5	A	27.8468	2.26025e+06	2.95688e+06	1.27612e+06	1.00884e+06	2.00746e+06	2.45081e+06	798128	1304325	2.60857e+06	1.14248e+06	2.22914e+06	1.05123e+06	18.8834	16.5429	14.0636	34.0493	0.437972	0.854545	0.40299	-1.19109	-0.226771	-1.31118	-1.0993	0.0668058	-0.836741	-2.28325	-1.17021	-2.48145	-2.1425	1.0474
66	1545	1.11819	1.06674	-2.54053	3.05534e+06	A	40.3985	Lrp1	LRP1	4453	prolow-density lipoprotein receptor-related protein 1	Q91ZX7	http://www.phosphosite.org/proteinAction.do?id=3890&showAllSites=true	GAK*GFQHQR	3	381.532	12	A	11.4511	2.7324e+06		3.05534e+06		2.91477e+06		1.38276e+06	768290	2.7324e+06	3.05534e+06	2.91477e+06	1.07552e+06				40.3985	1.11819	1.06674	0.393619	0.161164	0.0932151	-1.34513	0.252956	0.386792	-0.870685	1.11819	1.06674	-2.54053	1.19165	1.30748
67	1625	-2.25642	-4.4161	-2.09661	3.58594e+07	A	10.8706	Myh1; Myh2; Myh4; Myh8	MYH1; MYH2; MYH4; MYH8	§1029; §1029; §1026; §1025	myosin-1	Q5SX40; Q5SX41; Q5SX39; P13542	http://www.phosphosite.org/proteinAction.do?id=10316&showAllSites=true	ALQEAHQQTLDDLQAEEDKVNTLTK*AK	4	788.652	27	A	49.481	3.86158e+07	3.3103e+07	1.51878e+07	1.65965e+07	8.13512e+06	8.10517e+06	1.723e+07	1.6977e+07	3.58594e+07	1.58922e+07	8.12014e+06	1.71035e+07	10.8706	6.26786	0.26078	1.04583	0.44318	0.226444	0.47696	-1.17403	-2.14277	-1.06806	-1.08224	-1.8492	-0.593619	-2.25642	-4.4161	-2.09661	-2.11733	-3.60299
68	1631	-2.25642	-4.4161	-2.09661	3.58594e+07	A	10.8706	Myh1; Myh2; Myh4; Myh8	MYH1; MYH2; MYH4; MYH8	1031; 1031; 1028; 1027	myosin-1	Q5SX40; Q5SX41; Q5SX39; P13542	http://www.phosphosite.org/proteinAction.do?id=10316&showAllSites=true	ALQEAHQQTLDDLQAEEDKVNTLTKAK*	4	788.652	8	A	49.481	3.86158e+07	3.3103e+07	1.51878e+07	1.65965e+07	8.13512e+06	8.10517e+06	1.723e+07	1.6977e+07	3.58594e+07	1.58922e+07	8.12014e+06	1.71035e+07	10.8706	6.26786	0.26078	1.04583	0.44318	0.226444	0.47696	-1.17403	-2.14277	-1.06806	-1.08224	-1.8492	-0.593619	-2.25642	-4.4161	-2.09661	-2.11733	-3.60299
69	1634	-4.5364	-4.5792	-2.00229	5.64923e+06	A	30.7661	Myh1; Myh2	MYH1; MYH2	§1033; §1033	myosin-1	Q5SX40; Q5SX41	http://www.phosphosite.org/proteinAction.do?id=10316&showAllSites=true	IK*LEQQVDDLEGSLEQEKK	3	781.74	4	A	54.9611	5.88006e+06	5.4184e+06	982929	1.5077e+06	965288	1.50206e+06	2.6739e+06	2.96886e+06	5.64923e+06	1.24531e+06	1.23367e+06	2.82138e+06	5.77854	29.797	30.7661	7.39237	0.220439	0.218379	0.499427	-2.18155	-2.1951	-1.00165	-2.08976	-1.90152	-0.52721	-4.5364	-4.5792	-2.00229	-4.25676	-3.73606
70	1636	-2.40785	-5.88535	-2.41973	9.93173e+06	A	75.2926	Myh1; Myh4	MYH1; MYH4	§1113; §1110	myosin-1	Q5SX40; Q5SX39	http://www.phosphosite.org/proteinAction.do?id=10316&showAllSites=true	IEDEQALGMQLQK*K	3	582.302	8	A	37.8316	1.22315e+07	7.63199e+06	6.32074e+06	1.92873e+06	1.6571e+06	1.71796e+06	4.4026e+06	3.80634e+06	9.93173e+06	4.12473e+06	1.68753e+06	4.10447e+06	32.7468	75.2926	2.55025	10.2722	0.415309	0.169913	0.413269	-1.26774	-2.55713	-1.27485	-1.17595	-2.26355	-0.800406	-2.40785	-5.88535	-2.41973	-2.25942	-4.80172
71	1638	-2.40785	-5.88535	-2.41973	9.93173e+06	A	75.2926	Myh1; Myh4	MYH1; MYH4	1114; 1111	myosin-1	Q5SX40; Q5SX39	http://www.phosphosite.org/proteinAction.do?id=10316&showAllSites=true	IEDEQALGMQLQKK*	3	582.302	9	A	37.8316	1.22315e+07	7.63199e+06	6.32074e+06	1.92873e+06	1.6571e+06	1.71796e+06	4.4026e+06	3.80634e+06	9.93173e+06	4.12473e+06	1.68753e+06	4.10447e+06	32.7468	75.2926	2.55025	10.2722	0.415309	0.169913	0.413269	-1.26774	-2.55713	-1.27485	-1.17595	-2.26355	-0.800406	-2.40785	-5.88535	-2.41973	-2.25942	-4.80172
72	1643	-1.72704	-2.93136	-1.61862	1.43519e+07	A	17.5391	Myh1; Myh2; Myh4; Myh6; Myh7; Myh8	MYH1; MYH2; MYH4; MYH6; MYH7; MYH8	1201; 1201; 1198; 1196; 1194; 1197	myosin-1	Q5SX40; Q5SX41; Q5SX39; Q02566; Q91Z83; P13542	http://www.phosphosite.org/proteinAction.do?id=10316&showAllSites=true	K*KHADSVAELGEQIDNLQR	4	567.045	10	A	42.7898	1.43036e+07	1.44001e+07	9.34071e+06	7.27948e+06	4.42581e+06	5.36615e+06	8.75434e+06	8.97909e+06	1.43519e+07	8.31009e+06	4.89598e+06	8.86672e+06	0.475703	17.5391	13.5809	1.79232	0.579026	0.341139	0.61781	-0.788301	-1.55157	-0.694766	-0.696509	-1.25799	-0.220323	-1.72704	-2.93136	-1.61862	-1.62058	-2.39163
73	1652	-2.95229	-4.29763	-1.89833	3.87734e+06	A	25.3242	Myh1	MYH1	§1254	myosin-1	Q5SX40	http://www.phosphosite.org/proteinAction.do?id=10316&showAllSites=true	SKGNLEK*MCR	3	446.22	15	A	15.5943	4.5442e+06	3.21048e+06	1.54851e+06	1.07815e+06	920656	883755	2.11789e+06	1.96712e+06	3.87734e+06	1.31333e+06	902205	2.0425e+06	24.3229	25.3242	2.89212	5.21951	0.33872	0.232687	0.526779	-1.56184	-2.10354	-0.92473	-1.47005	-1.80996	-0.450287	-2.95229	-4.29763	-1.89833	-2.77031	-3.50633
74	1657	-2.17958	-3.35621	-2.07757	2.34083e+07	A	34.9799	Myh1; Myh2; Myh4	MYH1; MYH2; MYH4	§1312; §1312; §1309	myosin-1	Q5SX40; Q5SX41; Q5SX39	http://www.phosphosite.org/proteinAction.do?id=10316&showAllSites=true	GK*QAFTQQIEELKR	4	448.244	13	A	38.6503	2.49414e+07	2.18752e+07	1.33962e+07	8.08335e+06	7.80263e+06	6.1466e+06	1.13932e+07	1.11411e+07	2.34083e+07	1.07398e+07	6.97462e+06	1.12672e+07	9.26217	34.9799	16.7894	1.58211	0.458803	0.297955	0.481332	-1.12405	-1.74683	-1.05489	-1.03226	-1.45326	-0.580452	-2.17958	-3.35621	-2.07757	-2.04523	-2.73825
75	1658	-1.91555	-3.59502	-2.06406	1.82408e+07	A	7.82094	Myh1; Myh2; Myh4	MYH1; MYH2; MYH4	§1323; §1323; §1320	myosin-1	Q5SX40; Q5SX41; Q5SX39	http://www.phosphosite.org/proteinAction.do?id=10316&showAllSites=true	GKQAFTQQIEELK*R	3	597.323	7	A	38.6503	1.7232e+07	1.92496e+07	9.24455e+06	9.80041e+06	4.81456e+06	5.33325e+06	8.61802e+06	9.05669e+06	1.82408e+07	9.52248e+06	5.0739e+06	8.83735e+06	7.82094	4.12765	7.22848	3.50992	0.522043	0.278162	0.484483	-0.93776	-1.846	-1.04548	-0.845968	-1.55242	-0.57104	-1.91555	-3.59502	-2.06406	-1.79747	-2.9331
76	1665	-2.1077	-3.67265	-1.87525	4.42852e+06	A	32.1863	Myh1; Myh13; Myh2; Myh3; Myh4; Myh6; Myh7; Myh8	MYH1; MYH13; MYH2; MYH3; MYH4; MYH6; MYH7; MYH8	§1381; §1378; §1381; §1375; §1378; §1376; §1374; §1377	myosin-1	Q5SX40; Q5SWW5; Q5SX41; P13541; Q5SX39; Q02566; Q91Z83; P13542	http://www.phosphosite.org/proteinAction.do?id=10316&showAllSites=true	TK*YETDAIQR	3	446.893	14	A	21.756	4.47167e+06	4.38537e+06	2.57931e+06	1.62292e+06	1.18042e+06	1.2312e+06	2.50002e+06	2.22311e+06	4.42852e+06	2.10112e+06	1.20581e+06	2.36156e+06	1.37806	32.1863	2.97794	8.29114	0.474451	0.272283	0.533262	-1.07567	-1.87682	-0.907083	-0.983877	-1.58324	-0.43264	-2.1077	-3.67265	-1.87525	-1.97777	-2.99643
77	1666	-1.48338	-4.26225	-1.80446	4.16511e+07	A	6.06693	Myh1; Myh13; Myh2; Myh3; Myh4; Myh6; Myh7; Myh8	MYH1; MYH13; MYH2; MYH3; MYH4; MYH6; MYH7; MYH8	§1397; §1394; §1397; §1391; §1394; §1392; §1390; §1393	myosin-1	Q5SX40; Q5SWW5; Q5SX41; P13541; Q5SX39; Q02566; Q91Z83; P13542	http://www.phosphosite.org/proteinAction.do?id=10316&showAllSites=true	TKYETDAIQRTEELEEAK*KK	4	631.828	5	A	33.8274	4.04338e+07	4.28683e+07	2.92831e+07	2.6874e+07	1.01355e+07	9.40862e+06	2.33407e+07	2.28238e+07	4.16511e+07	2.80785e+07	9.77208e+06	2.30823e+07	4.13295	6.06693	5.25995	1.5836	0.674138	0.234618	0.554182	-0.568885	-2.09162	-0.851569	-0.477094	-1.79804	-0.377126	-1.48338	-4.26225	-1.80446	-1.39194	-3.47747
78	1671	-1.48338	-4.26225	-1.80446	4.16511e+07	A	6.06693	Myh1; Myh13; Myh2; Myh3; Myh4; Myh6; Myh7; Myh8	MYH1; MYH13; MYH2; MYH3; MYH4; MYH6; MYH7; MYH8	1398; 1395; 1398; 1392; 1395; 1393; 1391; 1394	myosin-1	Q5SX40; Q5SWW5; Q5SX41; P13541; Q5SX39; Q02566; Q91Z83; P13542	http://www.phosphosite.org/proteinAction.do?id=10316&showAllSites=true	TKYETDAIQRTEELEEAKK*K	4	631.828	20	A	33.8274	4.04338e+07	4.28683e+07	2.92831e+07	2.6874e+07	1.01355e+07	9.40862e+06	2.33407e+07	2.28238e+07	4.16511e+07	2.80785e+07	9.77208e+06	2.30823e+07	4.13295	6.06693	5.25995	1.5836	0.674138	0.234618	0.554182	-0.568885	-2.09162	-0.851569	-0.477094	-1.79804	-0.377126	-1.48338	-4.26225	-1.80446	-1.39194	-3.47747
79	1675	-5.31329	-6.35531	-2.84261	8.18912e+06	A	58.5882	Myh1	MYH1	§1417	myosin-1	Q5SX40	http://www.phosphosite.org/proteinAction.do?id=10316&showAllSites=true	LQDAEEHVEAVNAK*CASLEK	4	589.537	14	A	34.386	8.72801e+06	7.65022e+06	2.17976e+06	902740	1.42573e+06	1.15136e+06	3.13976e+06	2.62192e+06	8.18912e+06	1.54125e+06	1.28855e+06	2.88084e+06	9.30646	58.5882	15.0561	12.7102	0.188207	0.157349	0.351789	-2.4096	-2.66796	-1.50722	-2.31781	-2.37439	-1.03278	-5.31329	-6.35531	-2.84261	-4.98576	-5.18515
80	1677	-2.44429	-5.96661	-2.921	3.64069e+07	A	48.1049	Myh1; Myh13; Myh2; Myh3; Myh4; Myh8	MYH1; MYH13; MYH2; MYH3; MYH4; MYH8	§1423; §1420; §1423; §1417; §1420; §1419	myosin-1	Q5SX40; Q5SWW5; Q5SX41; P13541; Q5SX39; P13542	http://www.phosphosite.org/proteinAction.do?id=10316&showAllSites=true	CASLEK*TK	3	350.846	12	A	12.863	3.64069e+07		1.99611e+07	9.82821e+06	6.10178e+06		1.41106e+07	1.08171e+07	3.64069e+07	1.48947e+07	6.10178e+06	1.24639e+07		48.1049		18.685	0.409116	0.167599	0.342349	-1.28942	-2.57691	-1.54646	-1.19763	-2.28333	-1.07202	-2.44429	-5.96661	-2.921	-2.29362	-4.86801
81	1679	-2.4491	-3.68699	-2.09958	6.85097e+06	A	33.6026	Myh1; Myh2; Myh8	MYH1; MYH2; MYH8	§1451; §1451; §1447	myosin-1	Q5SX40; Q5SX41; P13542	http://www.phosphosite.org/proteinAction.do?id=10316&showAllSites=true	TNAACAALDK*K	3	426.215	8	A	20.6469	8.3116e+06	5.39034e+06	3.46201e+06	2.13268e+06	2.12417e+06	1.59213e+06	3.29396e+06	3.23209e+06	6.85097e+06	2.79734e+06	1.85815e+06	3.26303e+06	30.1511	33.6026	20.2463	1.3407	0.408314	0.271224	0.476287	-1.29225	-1.88244	-1.0701	-1.20046	-1.58887	-0.595655	-2.4491	-3.68699	-2.09958	-2.29813	-3.00813
82	1681	-3.89111	-5.04227	-1.73737	4.7825e+06	A	23.8814	Myh1; Myh2; Myh6; Myh7	MYH1; MYH2; MYH6; MYH7	§1458; §1458; §1453; §1451	myosin-1	Q5SX40; Q5SX41; Q02566; Q91Z83	http://www.phosphosite.org/proteinAction.do?id=10316&showAllSites=true	NFDK*ILAEWK	3	459.91	2	A	59.955	4.88915e+06	4.67586e+06	1.02153e+06	1.43664e+06	1.08018e+06	816783	2.40979e+06	3.09567e+06	4.7825e+06	1.22908e+06	948483	2.75273e+06	3.15362	23.8814	19.6368	17.6185	0.256996	0.198323	0.575583	-1.96018	-2.33407	-0.796903	-1.86839	-2.0405	-0.322461	-3.89111	-5.04227	-1.73737	-3.65125	-4.11387
83	1685	-3.10605	-4.05572	-2.37947	1.27527e+07	A	54.9637	Myh1	MYH1	§1479	myosin-1	Q5SX40	http://www.phosphosite.org/proteinAction.do?id=10316&showAllSites=true	QKYEETHAELEASQK*ESR	4	570.024	15	A	19.9719	1.77091e+07	7.79633e+06	5.16952e+06	3.04201e+06	4.06273e+06	2.22601e+06	6.32647e+06	4.39246e+06	1.27527e+07	4.10576e+06	3.14437e+06	5.35946e+06	54.9637	36.6405	41.3041	25.5166	0.321953	0.246565	0.420261	-1.63508	-2.01996	-1.25064	-1.54329	-1.72638	-0.776199	-3.10605	-4.05572	-2.37947	-2.91458	-3.30897
84	1686	-3.83628	-4.64895	-2.23687	5.23992e+06	A	10.1455	Myh1	MYH1	1490	myosin-1	Q5SX40	http://www.phosphosite.org/proteinAction.do?id=10316&showAllSites=true	SLSTELFK*IKNAYEESLDHLETLKR	5	616.528	2	A	76.436	4.93544e+06	5.54441e+06	1.2679e+06	1.46387e+06	1.19018e+06	1.06406e+06	2.36789e+06	2.31715e+06	5.23992e+06	1.36589e+06	1.12712e+06	2.34252e+06	8.2177	10.1455	7.91254	1.5315	0.260669	0.215102	0.447053	-1.93971	-2.21691	-1.16148	-1.84792	-1.92333	-0.687041	-3.83628	-4.64895	-2.23687	-3.5998	-3.79297
85	1693	-2.68604	-5.08328	-2.48977	4.69689e+06	A	18.1798	Myh1; Myh2	MYH1; MYH2	§1510; §1510	myosin-1	Q5SX40; Q5SX41	http://www.phosphosite.org/proteinAction.do?id=10316&showAllSites=true	ENK*NLQQEISDLTEQIAEGGKR	3	872.107	13	A	69.9263	4.0931e+06	5.30068e+06	1.70987e+06	1.78739e+06	962171	885806	1.90557e+06	1.86738e+06	4.69689e+06	1.74863e+06	923988	1.88647e+06	18.1798	3.1349	5.84406	1.43152	0.372296	0.196724	0.401643	-1.42548	-2.34576	-1.31601	-1.33369	-2.05218	-0.841572	-2.68604	-5.08328	-2.48977	-2.52046	-4.14733
86	1696	-3.77258	-3.93796	-2.22913	8.82425e+07	A	19.1421	Myh1; Myh2	MYH1; MYH2	§1528; §1528	myosin-1	Q5SX40; Q5SX41	http://www.phosphosite.org/proteinAction.do?id=10316&showAllSites=true	NLQQEISDLTEQIAEGGK*R	3	748.38	14	A	78.1793	7.87214e+07	9.77636e+07	2.02245e+07	2.65565e+07	2.10263e+07	2.37901e+07	3.68835e+07	4.22886e+07	8.82425e+07	2.33905e+07	2.24082e+07	3.95861e+07	15.2589	19.1421	8.72147	9.65489	0.265071	0.253939	0.448606	-1.91555	-1.97745	-1.15648	-1.82376	-1.68387	-0.682038	-3.77258	-3.93796	-2.22913	-3.54002	-3.21289
87	1700	-3.36	-3.18224	-1.34005	4.47691e+06	A	17.8062	Myh1	MYH1	§1544	myosin-1	Q5SX40	http://www.phosphosite.org/proteinAction.do?id=10316&showAllSites=true	QIEQEK*SELQAALEEAEASLEHEEGKILR	5	685.148	3	A	82.9042	4.71652e+06	4.2373e+06	1.18511e+06	1.47971e+06	1.58398e+06	1.22971e+06	3.24337e+06	3.43835e+06	4.47691e+06	1.33241e+06	1.40684e+06	3.34086e+06	7.56904	15.6342	17.8062	4.12686	0.297619	0.314244	0.746243	-1.74846	-1.67004	-0.422283	-1.65667	-1.37646	0.0521594	-3.36	-3.18224	-1.34005	-3.15288	-2.59631
88	1702	-1.4333	-2.72098	-1.39536	2.57949e+06	A	11.0864	Myh1; Myh2; Myh4; Myh8	MYH1; MYH2; MYH4; MYH8	§1576; §1576; §1573; §1572	myosin-1	Q5SX40; Q5SX41; Q5SX39; P13542	http://www.phosphosite.org/proteinAction.do?id=10316&showAllSites=true	IQLELNQVK*SEIDRK	4	482.521	2	A	49.2161	2.37728e+06	2.78171e+06	1.81632e+06	1.78306e+06	996024	899982	1.72832e+06	1.96893e+06	2.57949e+06	1.79969e+06	948003	1.84863e+06	11.0864	1.30676	7.16367	9.20349	0.69769	0.367515	0.716662	-0.519342	-1.44412	-0.480635	-0.427551	-1.15055	-0.0061921	-1.4333	-2.72098	-1.39536	-1.34495	-2.21998
89	1703	-3.30948	-5.04418	-2.362	1.18739e+07	A	18.3621	Myh1; Myh2; Myh4; Myh8	MYH1; MYH2; MYH4; MYH8	§1594; §1594; §1591; §1590	myosin-1	Q5SX40; Q5SX41; Q5SX39; P13542	http://www.phosphosite.org/proteinAction.do?id=10316&showAllSites=true	IAEKDEEIDQLK*R	3	567.632	5	A	32.2702	1.14119e+07	1.2336e+07	3.12201e+06	4.0537e+06	2.31263e+06	2.39534e+06	5.08342e+06	4.97073e+06	1.18739e+07	3.58785e+06	2.35398e+06	5.02707e+06	5.50294	18.3621	2.48442	1.58506	0.302162	0.198248	0.423371	-1.72661	-2.33462	-1.24001	-1.63481	-2.04104	-0.765564	-3.30948	-5.04418	-2.362	-3.10547	-4.11543
90	1708	-2.3135	-2.87038	-1.68325	4.19316e+06	A	15.1191	Myh1; Myh2; Myh4; Myh8	MYH1; MYH2; MYH4; MYH8	§1734; §1734; §1731; §1730	myosin-1	Q5SX40; Q5SX41; Q5SX39; P13542	http://www.phosphosite.org/proteinAction.do?id=10316&showAllSites=true	VQLLHTQNTSLINTK*K	3	651.369	2	A	35.5316	4.35259e+06	4.03372e+06	1.90179e+06	1.72315e+06	1.44884e+06	1.47284e+06	2.22479e+06	2.75743e+06	4.19316e+06	1.81247e+06	1.46084e+06	2.49111e+06	5.37713	6.96933	1.16163	15.1191	0.432245	0.348386	0.59409	-1.21008	-1.52124	-0.751247	-1.11829	-1.22767	-0.276804	-2.3135	-2.87038	-1.68325	-2.17089	-2.34188
91	1710	-2.3135	-2.87038	-1.68325	4.19316e+06	A	15.1191	Myh1; Myh2; Myh4; Myh8	MYH1; MYH2; MYH4; MYH8	1735; 1735; 1732; 1731	myosin-1	Q5SX40; Q5SX41; Q5SX39; P13542	http://www.phosphosite.org/proteinAction.do?id=10316&showAllSites=true	VQLLHTQNTSLINTKK*	3	651.369	7	A	35.5316	4.35259e+06	4.03372e+06	1.90179e+06	1.72315e+06	1.44884e+06	1.47284e+06	2.22479e+06	2.75743e+06	4.19316e+06	1.81247e+06	1.46084e+06	2.49111e+06	5.37713	6.96933	1.16163	15.1191	0.432245	0.348386	0.59409	-1.21008	-1.52124	-0.751247	-1.11829	-1.22767	-0.276804	-2.3135	-2.87038	-1.68325	-2.17089	-2.34188
92	1713	-2.36931	-5.45376	-1.66051	3.91985e+06	A	43.8376	Myh1; Myh13; Myh3	MYH1; MYH13; MYH3	1791; 1788; 1785	myosin-1	Q5SX40; Q5SWW5; P13541	http://www.phosphosite.org/proteinAction.do?id=10316&showAllSites=true	MKK*NLEQTVK	2	666.869	8	A	17.4319	2.70478e+06	5.13492e+06	1.90313e+06	1.40573e+06	688513	748973	2.50637e+06	2214889	3.91985e+06	1.65443e+06	718743	2.36063e+06	43.8376	21.2591	5.94813	8.73097	0.422064	0.18336	0.602224	-1.24447	-2.44725	-0.731629	-1.15267	-2.15367	-0.257186	-2.36931	-5.45376	-1.66051	-2.22326	-4.4496
93	1717	-1.51513	-2.80312	-1.62935	1.27542e+07	A	11.9496	Myh1; Myh13; Myh3	MYH1; MYH13; MYH3	§1798; §1795; §1792	myosin-1	Q5SX40; Q5SWW5; P13541	http://www.phosphosite.org/proteinAction.do?id=10316&showAllSites=true	NLEQTVK*DLQHR	3	532.281	3	A	40.0983	1.37797e+07	1.17288e+07	7.70661e+06	9.12918e+06	4.56544e+06	4.53459e+06	7.19727e+06	8.45837e+06	1.27542e+07	8.41789e+06	4.55001e+06	7.82782e+06	11.3702	11.9496	0.479403	11.3919	0.660008	0.356745	0.613743	-0.599444	-1.48703	-0.704293	-0.507653	-1.19346	-0.22985	-1.51513	-2.80312	-1.62935	-1.42173	-2.287
94	1718	-2.76734	-3.59548	-2.16439	2.5315e+06	A	17.1252	Myh1; Myh8	MYH1; MYH8	§1838; §1834	myosin-1	Q5SX40; P13542	http://www.phosphosite.org/proteinAction.do?id=10316&showAllSites=true	VRELEGEVENEQK*R	3	610.31	2	A	22.4607	2.55198e+06	2.51101e+06	812266	1.01729e+06	789336	618818	1.14911e+06	1.19011e+06	2.5315e+06	914776	704077	1.16961e+06	1.14439	15.8477	17.1252	2.47863	0.361358	0.278127	0.462023	-1.4685	-1.84619	-1.11396	-1.37671	-1.55261	-0.639521	-2.76734	-3.59548	-2.16439	-2.59675	-2.93347
95	1720	-1.94699	-3.59025	-2.05609	1.8619e+06	A	18.938	Myh1; Myh2; Myh4; Myh8	MYH1; MYH2; MYH4; MYH8	§1855; §1855; §1852; §1851	myosin-1	Q5SX40; Q5SX41; Q5SX39; P13542	http://www.phosphosite.org/proteinAction.do?id=10316&showAllSites=true	RVK*ELTYQTEEDRK	4	478	10	A	19.8817	2.04401e+06	1.6798e+06	1.08436e+06	828238	483188	554010	856211	954900	1.8619e+06	956298	518599	905556	13.8318	18.938	9.65647	7.7062	0.513613	0.278532	0.486361	-0.961245	-1.84409	-1.0399	-0.869454	-1.55051	-0.565459	-1.94699	-3.59025	-2.05609	-1.82697	-2.9292
96	1724	-4.31112	-2.93893	-2.97625	2.17701e+07	A	26.7087	Myh1	MYH1	§1877	myosin-1	Q5SX40	http://www.phosphosite.org/proteinAction.do?id=10316&showAllSites=true	LQDLVDK*LQSK	3	467.596	7	A	42.1541	2.18937e+07	2.16464e+07	6.00344e+06	4.09606e+06	8.38282e+06	6.43216e+06	7.20697e+06	7.42225e+06	2.17701e+07	5.04975e+06	7.40749e+06	7.31461e+06	0.803282	26.7087	18.6207	2.08116	0.231958	0.34026	0.335994	-2.10806	-1.55529	-1.57349	-2.01627	-1.26171	-1.09905	-4.31112	-2.93893	-2.97625	-4.04537	-2.3978
97	1727	-3.21188	-4.26147	-3.27387	2.87747e+06	A	22.7049	Myh1; Myh4	MYH1; MYH4	§1902; §1899	myosin-1	Q5SX40; Q5SX39	http://www.phosphosite.org/proteinAction.do?id=10316&showAllSites=true	QAEEAEEQSNVNLAK*FR	3	693.003	3	A	38.9032	3.33944e+06	2.4155e+06	964408	827358	642660	707797	783876	973962	2.87747e+06	895883	675228	878919	22.7049	10.8171	6.82123	15.2928	0.311344	0.234661	0.305449	-1.68342	-2.09135	-1.711	-1.59163	-1.79777	-1.23655	-3.21188	-4.26147	-3.27387	-3.01389	-3.47684
98	1728	-1.50192	-2.48451	-2.18152	7.371e+06	A	25.2699	Myh1; Myh13; Myh2; Myh3; Myh4; Myh6; Myh7; Myh8	MYH1; MYH13; MYH2; MYH3; MYH4; MYH6; MYH7; MYH8	§1926; §1923; §1926; §1920; §1923; §1921; §1919; §1922	myosin-1	Q5SX40; Q5SWW5; Q5SX41; P13541; Q5SX39; Q02566; Q91Z83; P13542	http://www.phosphosite.org/proteinAction.do?id=10316&showAllSites=true	ADIAESQVNK*LR	3	486.595	8	A	31.1672	6.94616e+06	7.79583e+06	5.78465e+06	4.03077e+06	3.25475e+06	2.67882e+06	3.38489e+06	3.37279e+06	7.371e+06	4.90771e+06	2.96679e+06	3.37884e+06	8.15097	25.2699	13.7267	0.253236	0.665814	0.402494	0.458396	-0.58681	-1.31296	-1.12533	-0.495018	-1.01938	-0.650891	-1.50192	-2.48451	-2.18152	-1.40934	-2.02705
99	1730	-3.29569	-4.65434	-3.15179	1.12429e+07	A	75.8505	Myh1; Myh2	MYH1; MYH2	1937; 1937	myosin-1	Q5SX40; Q5SX41	http://www.phosphosite.org/proteinAction.do?id=10316&showAllSites=true	EVHTK*IISEE	2	649.833	13	A	25.6888	1.12487e+07	1.12371e+07	5.24108e+06	1.58172e+06	3.30296e+06	1.52819e+06	3.52604e+06	3.60826e+06	1.12429e+07	3.4114e+06	2.41557e+06	3.56715e+06	0.0726363	75.8505	51.9525	1.62976	0.303427	0.214853	0.31728	-1.72058	-2.21858	-1.65617	-1.62879	-1.925	-1.18173	-3.29569	-4.65434	-3.15179	-3.09253	-3.79737
100	1734	-1.78391	-3.5365	-1.45148	8.13112e+06	A	16.1332	Myh1; Myh2; Myh3; Myh4; Myh8	MYH1; MYH2; MYH3; MYH4; MYH8	§237; §237; 235; §237; §237	myosin-1	Q5SX40; Q5SX41; P13541; Q5SX39; P13542	http://www.phosphosite.org/proteinAction.do?id=10316&showAllSites=true	GTLEDQIISANPLLEAFGNAK*TVR	3	891.14	16	A	83.1314	7.5782e+06	8.68404e+06	4.03806e+06	5.07801e+06	2.18135e+06	2.41704e+06	5.44499e+06	5.75887e+06	8.13112e+06	4.55803e+06	2.2992e+06	5.60193e+06	9.61671	16.1332	7.24858	3.9619	0.560567	0.282765	0.68895	-0.835042	-1.82232	-0.53753	-0.74325	-1.52874	-0.0630869	-1.78391	-3.5365	-1.45148	-1.67394	-2.88535
101	1739	-1.31299	-2.56094	-1.28507	743082	H	24.2364	Myh1; Myh13; Myh2; Myh3; Myh4; Myh6; Myh7; Myh8	MYH1; MYH13; MYH2; MYH3; MYH4; MYH6; MYH7; MYH8	§273; §272; §273; §271; §273; §271; §270; §273	myosin-1	Q5SX40; Q5SWW5; Q5SX41; P13541; Q5SX39; Q02566; Q91Z83; P13542	http://www.phosphosite.org/proteinAction.do?id=10316&showAllSites=true	LASADIETYLLEK*SR	3	608.323	4	H	58.4618	765125	721039	662938	468956	255440	324880	488354	668128	743082	565947	290160	578241	4.19517	24.2364	16.9222	21.9838	0.761621	0.390482	0.778166	-0.392854	-1.35667	-0.36185	-0.301063	-1.0631	0.112593	-1.31299	-2.56094	-1.28507	-1.23205	-2.08941
102	1740	-2.00081	-3.62592	-1.57356	1.58421e+06	A	32.9384	Myh1; Myh2; Myh3; Myh4; Myh8	MYH1; MYH2; MYH3; MYH4; MYH8	§281; §281; §279; §281; §281	myosin-1	Q5SX40; Q5SX41; P13541; Q5SX39; P13542	http://www.phosphosite.org/proteinAction.do?id=10316&showAllSites=true	SRVTFQLK*AER	3	483.604	4	A	30.3512	1.59742e+06	1.57101e+06	684228	899341	335152	538674	943593	1.06995e+06	1.58421e+06	791784	436913	1.00677e+06	1.17884	19.2108	32.9384	8.87459	0.499797	0.275792	0.635502	-1.00059	-1.85835	-0.654031	-0.908795	-1.56477	-0.179588	-2.00081	-3.62592	-1.57356	-1.87748	-2.9583
103	1746	-2.43914	-5.01687	-1.85716	1.71861e+06	A	23.8399	Myh1; Myh13; Myh2; Myh3; Myh4; Myh6; Myh7; Myh8	MYH1; MYH13; MYH2; MYH3; MYH4; MYH6; MYH7; MYH8	§408; §407; §408; §406; §408; §406; §405; §408	myosin-1	Q5SX40; Q5SWW5; Q5SX41; P13541; Q5SX39; Q02566; Q91Z83; P13542	http://www.phosphosite.org/proteinAction.do?id=10316&showAllSites=true	VK*VGNEYVTK	2	625.841	10	A	23.0637	1.42889e+06	2.00832e+06	812731	596457	329897	355233	907050	943736	1.71861e+06	704594	342565	925393	23.8399	21.7045	5.22966	2.80317	0.40998	0.199327	0.538455	-1.28638	-2.32679	-0.893101	-1.19458	-2.03321	-0.418659	-2.43914	-5.01687	-1.85716	-2.28879	-4.09315
104	1754	-2.80367	-3.82754	-1.68608	4.11607e+06	A	25.5889	Myh1; Myh13; Myh2; Myh3; Myh4; Myh6; Myh7	MYH1; MYH13; MYH2; MYH3; MYH4; MYH6; MYH7	§601; §600; §601; §599; §601; §599; §598	myosin-1	Q5SX40; Q5SWW5; Q5SX41; P13541; Q5SX39; Q02566; Q91Z83	http://www.phosphosite.org/proteinAction.do?id=10316&showAllSites=true	NK*DPLNETVVGLYQK	3	611.323	7	A	48.5971	3.93053e+06	4.3016e+06	1.4712e+06	1.465e+06	1.07441e+06	1.07636e+06	2.88292e+06	1.99949e+06	4.11607e+06	1.4681e+06	1.07538e+06	2.4412e+06	6.37473	0.29886	0.128214	25.5889	0.356675	0.261264	0.593091	-1.48732	-1.93642	-0.753674	-1.39553	-1.64284	-0.279231	-2.80367	-3.82754	-1.68608	-2.63085	-3.1228
105	1755	-1.50976	-3.48585	-1.6122	8.68564e+06	A	10.5608	Myh1; Myh2; Myh3; Myh4; Myh8	MYH1; MYH2; MYH3; MYH4; MYH8	646; 646; 640; 643; 642	myosin-1	Q5SX40; Q5SX41; P13541; Q5SX39; P13542	http://www.phosphosite.org/proteinAction.do?id=10316&showAllSites=true	K*KGSSFQTVSALFR	3	557.306	2	A	47.433	8.35412e+06	9.01716e+06	6.1826e+06	5.32338e+06	2.48277e+06	2.5006e+06	5.18394e+06	5.59095e+06	8.68564e+06	5.75299e+06	2.49168e+06	5.38744e+06	5.39787	10.5608	0.5059	5.34207	0.662356	0.286874	0.62027	-0.594321	-1.80151	-0.689032	-0.502529	-1.50794	-0.214589	-1.50976	-3.48585	-1.6122	-1.41669	-2.84403
106	1756	-1.51899	-3.99738	-1.58932	1.05146e+07	A	8.24453	Myh1; Myh2; Myh3; Myh4; Myh8	MYH1; MYH2; MYH3; MYH4; MYH8	§647; §647; §641; §644; §643	myosin-1	Q5SX40; Q5SX41; P13541; Q5SX39; P13542	http://www.phosphosite.org/proteinAction.do?id=10316&showAllSites=true	K*GSSFQTVSALFR	3	514.607	3	A	55.131	1.08397e+07	1.01895e+07	6.51858e+06	7.32567e+06	2.62104e+06	2.63973e+06	6.33901e+06	6.89262e+06	1.05146e+07	6.92213e+06	2.63039e+06	6.61581e+06	4.3725	8.24453	0.502263	5.91706	0.658332	0.250164	0.6292	-0.603112	-1.99905	-0.66841	-0.511321	-1.70548	-0.193967	-1.51899	-3.99738	-1.58932	-1.42535	-3.26137
107	1757	-1.23507	-2.56455	-1.5489	5.92139e+06	A	20.0561	Myh1; Myh3; Myh4; Myh8	MYH1; MYH3; MYH4; MYH8	§746; §740; §743; §742	myosin-1	Q5SX40; P13541; Q5SX39; P13542	http://www.phosphosite.org/proteinAction.do?id=10316&showAllSites=true	VLNASAIPEGQFIDSK*K	3	644.346	1	A	47.7163	6.76115e+06	5.08163e+06	5.23402e+06	4.35477e+06	2.28392e+06	2.33397e+06	3.55182e+06	4.09413e+06	5.92139e+06	4.7944e+06	2.30894e+06	3.82297e+06	20.0561	12.9677	1.53277	10.0307	0.809674	0.389932	0.645621	-0.304588	-1.3587	-0.631241	-0.212796	-1.06513	-0.156799	-1.23507	-2.56455	-1.5489	-1.15893	-2.09235
108	1758	-1.23507	-2.56455	-1.5489	5.92139e+06	A	20.0561	Myh1; Myh3; Myh4; Myh8	MYH1; MYH3; MYH4; MYH8	747; 741; 744; 743	myosin-1	Q5SX40; P13541; Q5SX39; P13542	http://www.phosphosite.org/proteinAction.do?id=10316&showAllSites=true	VLNASAIPEGQFIDSKK*	3	644.346	5	A	47.7163	6.76115e+06	5.08163e+06	5.23402e+06	4.35477e+06	2.28392e+06	2.33397e+06	3.55182e+06	4.09413e+06	5.92139e+06	4.7944e+06	2.30894e+06	3.82297e+06	20.0561	12.9677	1.53277	10.0307	0.809674	0.389932	0.645621	-0.304588	-1.3587	-0.631241	-0.212796	-1.06513	-0.156799	-1.23507	-2.56455	-1.5489	-1.15893	-2.09235
109	1763	-1.58534	-4.65565	-1.58734	6.01126e+06	A	9.66864	Myh1; Myh2; Myh3; Myh4; Myh6; Myh7; Myh8	MYH1; MYH2; MYH3; MYH4; MYH6; MYH7; MYH8	§848; §848; §842; §845; §843; §841; §844	myosin-1	Q5SX40; Q5SX41; P13541; Q5SX39; Q02566; Q91Z83; P13542	http://www.phosphosite.org/proteinAction.do?id=10316&showAllSites=true	IKPLLK*SAETEK	3	490.956	9	A	25.0812	5.60029e+06	6.42224e+06	3.65666e+06	3.92689e+06	1.37105e+06	1.2113e+06	3.68523e+06	3.8888e+06	6.01126e+06	3.79177e+06	1.29118e+06	3.78701e+06	9.66864	5.03941	8.74882	3.80114	0.630778	0.214793	0.629986	-0.664795	-2.21898	-0.666607	-0.573004	-1.9254	-0.192165	-1.58534	-4.65565	-1.58734	-1.48762	-3.79843
110	1773	-3.52016	-3.7664	-1.81487	2.66927e+07	A	13.1224	Myh1	MYH1	§919	myosin-1	Q5SX40	http://www.phosphosite.org/proteinAction.do?id=10316&showAllSites=true	NDLQLQVQSEADSLADAEERCDQLIKTK*	4	833.657	7	A	64.1527	2.6649e+07	2.67363e+07	7.64001e+06	7.52559e+06	6.42944e+06	7.74465e+06	1.35309e+07	1.58845e+07	2.66927e+07	7.5828e+06	7.08704e+06	1.47077e+07	0.231142	1.06699	13.1224	11.3156	0.284078	0.265505	0.551002	-1.81564	-1.91319	-0.85987	-1.72385	-1.61961	-0.385427	-3.52016	-3.7664	-1.81487	-3.30316	-3.07292
111	1776	-1.85099	-3.3037	-1.14154	3.77566e+06	A	48.3506	Myh1; Myh2; Myh3; Myh8	MYH1; MYH2; MYH3; MYH8	927; 927; 921; 923	myosin-1	Q5SX40; Q5SX41; P13541; P13542	http://www.phosphosite.org/proteinAction.do?id=10316&showAllSites=true	IK*EVTERAEDEEEINAELTAK	4	633.567	15	A	40.3931	3.84946e+06	3.70187e+06	2.73719e+06	1.34241e+06	1.31584e+06	969875	3.11743e+06	3.49759e+06	3.77566e+06	2.0398e+06	1.14286e+06	3.30751e+06	2.76409	48.3506	21.4055	8.12724	0.54025	0.302691	0.876008	-0.888301	-1.72408	-0.190984	-0.796509	-1.43051	0.283458	-1.85099	-3.3037	-1.14154	-1.73689	-2.69541
112	1778	-1.22152	-4.48795	-1.61055	2.05476e+06	A	15.5399	Myh1; Myh2; Myh3; Myh8	MYH1; MYH2; MYH3; MYH8	§946; §946; §940; §942	myosin-1	Q5SX40; Q5SX41; P13541; P13542	http://www.phosphosite.org/proteinAction.do?id=10316&showAllSites=true	IKEVTERAEDEEEINAELTAK*KR	4	704.616	2	A	34.868	2.09773e+06	2.01179e+06	1.78153e+06	1.58273e+06	508148	407530	1.3222e+06	1.22942e+06	2.05476e+06	1.68213e+06	457839	1.27581e+06	2.95755	8.35685	15.5399	5.14238	0.81865	0.222819	0.620905	-0.288682	-2.16606	-0.687555	-0.19689	-1.87248	-0.213113	-1.22152	-4.48795	-1.61055	-1.14622	-3.66162
113	1790	-1.36575	-4.66043	-1.937	4.78094e+07	A	22.4022	Myh13; Myh2; Myh3; Myh8	MYH13; MYH2; MYH3; MYH8	§1367; §1370; §1364; §1366	myosin-13	Q5SWW5; Q5SX41; P13541; P13542	http://www.phosphosite.org/proteinAction.do?id=11290&showAllSites=true	ALSK*ANSEVAQWR	3	525.274	16	A	34.0634	5.12897e+07	4.43291e+07	4.05512e+07	2.94608e+07	1.13525e+07	9.16469e+06	2.44126e+07	2.49519e+07	4.78094e+07	3.5006e+07	1.02586e+07	2.46822e+07	10.2948	22.4022	15.0802	1.54507	0.7322	0.214573	0.516263	-0.449691	-2.22046	-0.953822	-0.3579	-1.92688	-0.479379	-1.36575	-4.66043	-1.937	-1.28156	-3.80233
114	1792	-1.05226	-3.52271	-1.33458	1.92189e+07	A	9.54889	Myh13; Myh3; Myh4	MYH13; MYH3; MYH4	§1455; §1452; §1455	myosin-13	Q5SWW5; P13541; Q5SX39	http://www.phosphosite.org/proteinAction.do?id=11290&showAllSites=true	NFDK*VLAEWK	3	455.238	13	A	54.6022	2.05165e+07	1.79212e+07	1.85591e+07	1.79695e+07	5.80776e+06	5.10365e+06	1.38602e+07	1.49412e+07	1.92189e+07	1.82643e+07	5.4557e+06	1.44007e+07	9.54889	2.28265	9.1259	5.30776	0.950331	0.283872	0.749302	-0.0734979	-1.81669	-0.416381	0.0182936	-1.52311	0.0580614	-1.05226	-3.52271	-1.33458	1.01276	-2.8741
115	1793	-1.18048	-2.54114	-1.69762	8.08684e+06	A	24.5529	Myh13; Myh2; Myh8	MYH13; MYH2; MYH8	§1874; §1877; §1873	myosin-13	Q5SWW5; Q5SX41; P13542	http://www.phosphosite.org/proteinAction.do?id=11290&showAllSites=true	LQDLVDK*LQAK	3	462.265	7	A	43.3969	8.90991e+06	7.26377e+06	7.79154e+06	5.9094e+06	3.73487e+06	2.62986e+06	4.65243e+06	4.87486e+06	8.08684e+06	6.85047e+06	3.18237e+06	4.76364e+06	14.3937	19.4275	24.5529	3.3018	0.847113	0.393524	0.589061	-0.239374	-1.34548	-0.763511	-0.147583	-1.0519	-0.289069	-1.18048	-2.54114	-1.69762	-1.10771	-2.07326
116	1795	-4.18205	-3.84319	-2.29541	875633	A	35.5279	Myh2; Myh7	MYH2; MYH7	1331; 1324	myosin heavy chain IIa	Q5SX41; Q91Z83	http://www.phosphosite.org/proteinAction.do?id=1659303&showAllSites=true	QLEEEVK*AK	2	594.317	2	A	19.0189	655656	1.09561e+06	167230	251527	227840		346548	416394	875633	209379	227840	381471	35.5279	28.4685		12.9469	0.239117	0.260201	0.435652	-2.06421	-1.9423	-1.19875	-1.97242	-1.64873	-0.724311	-4.18205	-3.84319	-2.29541	-3.92426	-3.13557
117	1798	-1.57819	-5.18403	-2.0826	2.8829e+06	A	30.6894	Myh2; Myh8	MYH2; MYH8	1417; 1413	myosin heavy chain IIa	Q5SX41; P13542	http://www.phosphosite.org/proteinAction.do?id=1659303&showAllSites=true	LQAAEEHVEAVNAK*CASLEK	4	578.539	7	A	33.2989	3.21613e+06	2.54967e+06	2.22312e+06	1.4303e+06	544075	568149	1.41835e+06	1.35021e+06	2.8829e+06	1.82671e+06	556112	1.38428e+06	16.3468	30.6894	3.06109	3.48053	0.633636	0.1929	0.480168	-0.658274	-2.37407	-1.05839	-0.566483	-2.0805	-0.583946	-1.57819	-5.18403	-2.0826	-1.48091	-4.22953
118	1799	-1.8746	-24.2826	-1.3679	3.29222e+06	A	27.6557	Myh2; Myh3; Myh8	MYH2; MYH3; MYH8	860; 854; 856	myosin heavy chain IIa	Q5SX41; P13541; P13542	http://www.phosphosite.org/proteinAction.do?id=1659303&showAllSites=true	SAETEKEMATMK*EEFQK	3	710.994	12	A	42.7437	3.19146e+06	3.39297e+06	2.04236e+06	1.47009e+06	113633	157526	2.87742e+06	1.93611e+06	3.29222e+06	1.75623e+06	135579	2.40677e+06	4.32818	23.041	22.8919	27.6557	0.533448	0.0411818	0.731048	-0.90658	-4.60185	-0.451962	-0.814788	-4.30827	0.0224807	-1.8746	-24.2826	-1.3679	-1.75904	-19.8116
119	1805	-1.25973	-3.75486	-1.39826	6.92554e+07	A	8.26138	Myh3	MYH3	1023	myosin-3	P13541	http://www.phosphosite.org/proteinAction.do?id=10072&showAllSites=true	ALQEAHQQTLDDLQAEEDKVNSLSK*LK	4	792.156	22	A	53.4572	7.2451e+07	6.60598e+07	5.25384e+07	5.7414e+07	1.93716e+07	1.75167e+07	4.66364e+07	5.24232e+07	6.92554e+07	5.49762e+07	1.84442e+07	4.95298e+07	6.52557	6.27108	7.1112	8.26138	0.793818	0.266321	0.715176	-0.333119	-1.90876	-0.48363	-0.241328	-1.61518	-0.00918759	-1.25973	-3.75486	-1.39826	-1.18208	-3.06351
120	1810	-1.25973	-3.75486	-1.39826	6.92554e+07	A	8.26138	Myh3	MYH3	1025	myosin-3	P13541	http://www.phosphosite.org/proteinAction.do?id=10072&showAllSites=true	ALQEAHQQTLDDLQAEEDKVNSLSKLK*	4	792.156	15	A	53.4572	7.2451e+07	6.60598e+07	5.25384e+07	5.7414e+07	1.93716e+07	1.75167e+07	4.66364e+07	5.24232e+07	6.92554e+07	5.49762e+07	1.84442e+07	4.95298e+07	6.52557	6.27108	7.1112	8.26138	0.793818	0.266321	0.715176	-0.333119	-1.90876	-0.48363	-0.241328	-1.61518	-0.00918759	-1.25973	-3.75486	-1.39826	-1.18208	-3.06351
121	1819	-1.31336	-3.21234	-1.54274	5.13109e+07	A	17.5126	Myh3	MYH3	1027	myosin-3	P13541	http://www.phosphosite.org/proteinAction.do?id=10072&showAllSites=true	SK*LEQQVDDLESSLEQEKK	4	587.546	21	A	56.6671	5.36334e+07	4.89885e+07	3.42304e+07	4.39064e+07	1.62973e+07	1.56489e+07	3.22458e+07	3.42735e+07	5.13109e+07	3.90684e+07	1.59731e+07	3.32597e+07	6.40097	17.5126	2.87035	4.31088	0.761405	0.3113	0.648199	-0.393264	-1.68362	-0.625492	-0.301473	-1.39005	-0.15105	-1.31336	-3.21234	-1.54274	-1.2324	-2.62087
122	1822	-1.43664	-3.77254	-1.48274	1.12633e+07	A	11.6378	Myh3	MYH3	1055	myosin-3	P13541	http://www.phosphosite.org/proteinAction.do?id=10072&showAllSites=true	K*LEGDLKLAQESILDLENDKQQLDER	5	631.73	3	A	65.8638	1.08605e+07	1.1666e+07	7.19483e+06	8.48516e+06	3.20217e+06	2.76901e+06	7.39297e+06	7.79953e+06	1.12633e+07	7.83999e+06	2.98559e+06	7.59625e+06	5.0569	11.6378	10.259	3.78455	0.696067	0.265073	0.674427	-0.522701	-1.91554	-0.568266	-0.430909	-1.62196	-0.0938234	-1.43664	-3.77254	-1.48274	-1.34808	-3.07793
123	1826	-1.51306	-3.47883	-1.59394	3.2987e+07	A	9.28612	Myh3	MYH3	1061	myosin-3	P13541	http://www.phosphosite.org/proteinAction.do?id=10072&showAllSites=true	KLEGDLK*LAQESILDLENDKQQLDER	4	789.411	18	A	65.8638	3.0821e+07	3.5153e+07	2.0807e+07	2.27959e+07	8.88153e+06	1.00829e+07	2.02649e+07	2.11255e+07	3.2987e+07	2.18014e+07	9.48221e+06	2.06952e+07	9.28612	6.45099	8.95885	2.94072	0.660911	0.287453	0.627375	-0.597472	-1.7986	-0.6726	-0.505681	-1.50502	-0.198157	-1.51306	-3.47883	-1.59394	-1.41979	-2.83829
124	1832	-2.63713	-9.4605	-1.97911	1.13263e+06	A	44.5598	Myh3	MYH3	1083	myosin-3	P13541	http://www.phosphosite.org/proteinAction.do?id=10072&showAllSites=true	K*KDFEYSQLQSK	2	807.91	4	A	25.4619	981585	1.28367e+06	475013	383974	157445	81999.4	524333	620251	1.13263e+06	429493	119722	572292	18.8596	14.9884	44.5598	11.8512	0.3792	0.105703	0.505277	-1.39897	-3.24192	-0.984853	-1.30718	-2.94834	-0.51041	-2.63713	-9.4605	-1.97911	-2.47457	-7.7186
125	1835	-1.5545	-3.74577	-1.73715	7.60257e+06	A	12.2273	Myh3	MYH3	1084	myosin-3	P13541	http://www.phosphosite.org/proteinAction.do?id=10072&showAllSites=true	KK*DFEYSQLQSK	3	538.942	8	A	25.4619	7.09187e+06	8.11327e+06	4.8477e+06	4.93368e+06	2.20513e+06	1.85416e+06	4.67858e+06	4.07436e+06	7.60257e+06	4.89069e+06	2.02964e+06	4.37647e+06	9.4999	1.24319	12.2273	9.76241	0.643294	0.266968	0.575657	-0.63645	-1.90526	-0.79672	-0.544658	-1.61168	-0.322277	-1.5545	-3.74577	-1.73715	-1.45867	-3.05608
126	1838	-1.26464	-2.83641	-1.6546	2.36379e+07	A	15.6699	Myh3	MYH3	1107	myosin-3	P13541	http://www.phosphosite.org/proteinAction.do?id=10072&showAllSites=true	VEDEQTLSLQLQK*K	3	591.651	10	A	39.0263	2.4257e+07	2.30187e+07	2.07624e+07	1.66203e+07	8.50836e+06	8.15907e+06	1.4304e+07	1.42683e+07	2.36379e+07	1.86913e+07	8.33371e+06	1.42861e+07	3.70436	15.6699	2.9637	0.17692	0.790736	0.352558	0.604375	-0.338731	-1.50407	-0.726485	-0.24694	-1.21049	-0.252042	-1.26464	-2.83641	-1.6546	-1.18669	-2.31416
127	1840	-1.26464	-2.83641	-1.6546	2.36379e+07	A	15.6699	Myh3	MYH3	1108	myosin-3	P13541	http://www.phosphosite.org/proteinAction.do?id=10072&showAllSites=true	VEDEQTLSLQLQKK*	3	591.651	5	A	39.0263	2.4257e+07	2.30187e+07	2.07624e+07	1.66203e+07	8.50836e+06	8.15907e+06	1.4304e+07	1.42683e+07	2.36379e+07	1.86913e+07	8.33371e+06	1.42861e+07	3.70436	15.6699	2.9637	0.17692	0.790736	0.352558	0.604375	-0.338731	-1.50407	-0.726485	-0.24694	-1.21049	-0.252042	-1.26464	-2.83641	-1.6546	-1.18669	-2.31416
128	1844	-1.43298	-3.61258	-1.88026	1.90265e+07	A	12.3605	Myh3	MYH3	1166	myosin-3	P13541	http://www.phosphosite.org/proteinAction.do?id=10072&showAllSites=true	ELEELSERLEEAGGVTSTQIELNK*KR	4	768.901	10	A	55.6121	2.0529e+07	1.7524e+07	1.27028e+07	1.38524e+07	5.15277e+06	5.38069e+06	1.10035e+07	9.23466e+06	1.90265e+07	1.32776e+07	5.26673e+06	1.01191e+07	11.1678	6.12208	3.06009	12.3605	0.697847	0.27681	0.531842	-0.519017	-1.85303	-0.910931	-0.427225	-1.55945	-0.436488	-1.43298	-3.61258	-1.88026	-1.34465	-2.94742
129	1850	-1.24256	-2.93331	-1.54443	3.36401e+07	A	14.2143	Myh3	MYH3	1195	myosin-3	P13541	http://www.phosphosite.org/proteinAction.do?id=10072&showAllSites=true	K*KHADSAAELAEQIDNLQR	4	563.541	18	A	44.5349	3.39942e+07	3.32859e+07	2.97943e+07	2.4352e+07	1.18646e+07	1.1072e+07	2.23337e+07	2.12293e+07	3.36401e+07	2.70732e+07	1.14683e+07	2.17815e+07	1.48867	14.2143	4.88712	3.58519	0.80479	0.340912	0.647487	-0.313316	-1.55253	-0.627077	-0.221525	-1.25895	-0.152634	-1.24256	-2.93331	-1.54443	-1.16597	-2.39322
130	1853	-1.24256	-2.93331	-1.54443	3.36401e+07	A	14.2143	Myh3	MYH3	1196	myosin-3	P13541	http://www.phosphosite.org/proteinAction.do?id=10072&showAllSites=true	KK*HADSAAELAEQIDNLQR	4	563.541	4	A	44.5349	3.39942e+07	3.32859e+07	2.97943e+07	2.4352e+07	1.18646e+07	1.1072e+07	2.23337e+07	2.12293e+07	3.36401e+07	2.70732e+07	1.14683e+07	2.17815e+07	1.48867	14.2143	4.88712	3.58519	0.80479	0.340912	0.647487	-0.313316	-1.55253	-0.627077	-0.221525	-1.25895	-0.152634	-1.24256	-2.93331	-1.54443	-1.16597	-2.39322
131	1854	-1.02763	-2.47816	-1.35193	3.39265e+06	A	15.2645	Myh3	MYH3	1220	myosin-3	P13541	http://www.phosphosite.org/proteinAction.do?id=10072&showAllSites=true	QKLEK*EKSEFKLEIDDLSSSVESVSK	4	774.904	3	A	56.1983	3.37074e+06	3.41456e+06	2.94509e+06	3.65778e+06	1.43812e+06	1.29992e+06	2.42443e+06	2.59456e+06	3.39265e+06	3.30144e+06	1.36902e+06	2.50949e+06	0.913309	15.2645	7.13793	4.79377	0.973116	0.403525	0.739686	-0.0393162	-1.30927	-0.435016	0.0524753	-1.01569	0.0394267	-1.02763	-2.47816	-1.35193	1.03704	-2.02187
132	1866	-1.26614	-3.18694	-1.43443	3.44339e+07	A	23.3366	Myh3	MYH3	§1248	myosin-3	P13541	http://www.phosphosite.org/proteinAction.do?id=10072&showAllSites=true	ANLEK*ICR	3	373.198	29	A	22.4607	3.94762e+07	2.93916e+07	3.16836e+07	2.27081e+07	1.15487e+07	1.00608e+07	2.45162e+07	2.34944e+07	3.44339e+07	2.71959e+07	1.08047e+07	2.40053e+07	20.709	23.3366	9.73745	3.00976	0.789799	0.313781	0.697142	-0.340442	-1.67217	-0.520476	-0.248651	-1.37859	-0.0460332	-1.26614	-3.18694	-1.43443	-1.1881	-2.60015
133	1873	-2.02938	-2.53016	-2.30731	1.26419e+07	A	15.0217	Myh3	MYH3	1278	myosin-3	P13541	http://www.phosphosite.org/proteinAction.do?id=10072&showAllSites=true	SLSELTTQK*SR	3	455.244	9	A	25.5195	1.31169e+07	1.21669e+07	6.89112e+06	5.56775e+06	5.49369e+06	4.49925e+06	5.97713e+06	4.98096e+06	1.26419e+07	6.22943e+06	4.99647e+06	5.47905e+06	5.31402	15.0217	14.0734	12.8562	0.492762	0.395231	0.433404	-1.02104	-1.33923	-1.20621	-0.929247	-1.04565	-0.731772	-2.02938	-2.53016	-2.30731	-1.90428	-2.0643
134	1878	-1.39155	-3.45858	-1.64002	6.05459e+07	A	37.5699	Myh3	MYH3	1306	myosin-3	P13541	http://www.phosphosite.org/proteinAction.do?id=10072&showAllSites=true	SK*QAFTQQIEELKR	4	455.747	25	A	38.6995	6.69173e+07	5.41746e+07	5.50685e+07	3.1951e+07	1.89566e+07	1.60554e+07	3.78672e+07	3.59685e+07	6.05459e+07	4.35097e+07	1.7506e+07	3.69178e+07	14.8821	37.5699	11.7184	3.63667	0.718624	0.289136	0.609749	-0.476692	-1.79018	-0.713713	-0.3849	-1.4966	-0.23927	-1.39155	-3.45858	-1.64002	-1.30577	-2.82178
135	1881	-1.39155	-3.45858	-1.64002	6.05459e+07	A	37.5699	Myh3	MYH3	§1317	myosin-3	P13541	http://www.phosphosite.org/proteinAction.do?id=10072&showAllSites=true	SKQAFTQQIEELK*R	4	455.747	7	A	38.6995	6.69173e+07	5.41746e+07	5.50685e+07	3.1951e+07	1.89566e+07	1.60554e+07	3.78672e+07	3.59685e+07	6.05459e+07	4.35097e+07	1.7506e+07	3.69178e+07	14.8821	37.5699	11.7184	3.63667	0.718624	0.289136	0.609749	-0.476692	-1.79018	-0.713713	-0.3849	-1.4966	-0.23927	-1.39155	-3.45858	-1.64002	-1.30577	-2.82178
136	1883	-1.49999	-2.53087	-2.72767	1.04548e+07	A	6.67717	Myh3	MYH3	1325	myosin-3	P13541	http://www.phosphosite.org/proteinAction.do?id=10072&showAllSites=true	QLEEENK*AK	3	401.539	13	A	12.7325	1.04548e+07		6.9699e+06		4.13089e+06		3.65189e+06	4.01382e+06	1.04548e+07	6.9699e+06	4.13089e+06	3.83285e+06				6.67717	0.666673	0.39512	0.366613	-0.584949	-1.33964	-1.44767	-0.493157	-1.04606	-0.973226	-1.49999	-2.53087	-2.72767	-1.40752	-2.06488
137	1884	-1.5343	-3.89378	-1.72255	4.44075e+07	A	19.8641	Myh3	MYH3	1411	myosin-3	P13541	http://www.phosphosite.org/proteinAction.do?id=10072&showAllSites=true	LQDSEEQVEAVNAK*CASLEK	3	788.044	11	A	38.6001	4.76603e+07	4.11547e+07	3.30085e+07	2.48778e+07	1.27509e+07	1.00585e+07	2.69338e+07	2.46262e+07	4.44075e+07	2.89432e+07	1.14047e+07	2.578e+07	10.3589	19.8641	16.6935	6.3293	0.651764	0.25682	0.580534	-0.617579	-1.96117	-0.784549	-0.525788	-1.66759	-0.310106	-1.5343	-3.89378	-1.72255	-1.43972	-3.17685
138	1886	-1.5343	-3.89378	-1.72255	4.44075e+07	A	19.8641	Myh3	MYH3	§1417	myosin-3	P13541	http://www.phosphosite.org/proteinAction.do?id=10072&showAllSites=true	LQDSEEQVEAVNAKCASLEK*	3	788.044	1	A	38.6001	4.76603e+07	4.11547e+07	3.30085e+07	2.48778e+07	1.27509e+07	1.00585e+07	2.69338e+07	2.46262e+07	4.44075e+07	2.89432e+07	1.14047e+07	2.578e+07	10.3589	19.8641	16.6935	6.3293	0.651764	0.25682	0.580534	-0.617579	-1.96117	-0.784549	-0.525788	-1.66759	-0.310106	-1.5343	-3.89378	-1.72255	-1.43972	-3.17685
139	1889	-1.28295	-3.48261	-1.60711	3.27457e+07	A	26.7399	Myh3	MYH3	1445	myosin-3	P13541	http://www.phosphosite.org/proteinAction.do?id=10072&showAllSites=true	ANSLAAALDK*K	3	405.895	22	A	32.6001	3.89372e+07	2.65541e+07	2.93028e+07	2.17445e+07	9.92407e+06	8.88119e+06	2.10453e+07	1.97056e+07	3.27457e+07	2.55236e+07	9.40263e+06	2.03755e+07	26.7399	20.9396	7.84274	4.64925	0.779451	0.287141	0.622234	-0.35947	-1.80017	-0.68447	-0.267678	-1.50659	-0.210028	-1.28295	-3.48261	-1.60711	-1.20387	-2.84138
140	1892	-1.28295	-3.48261	-1.60711	3.27457e+07	A	26.7399	Myh3	MYH3	1446	myosin-3	P13541	http://www.phosphosite.org/proteinAction.do?id=10072&showAllSites=true	ANSLAAALDKK*	3	405.895	14	A	32.6001	3.89372e+07	2.65541e+07	2.93028e+07	2.17445e+07	9.92407e+06	8.88119e+06	2.10453e+07	1.97056e+07	3.27457e+07	2.55236e+07	9.40263e+06	2.03755e+07	26.7399	20.9396	7.84274	4.64925	0.779451	0.287141	0.622234	-0.35947	-1.80017	-0.68447	-0.267678	-1.50659	-0.210028	-1.28295	-3.48261	-1.60711	-1.20387	-2.84138
141	1908	-1.17114	-3.07979	-1.57465	7.8491e+07	A	20.3213	Myh3	MYH3	1473	myosin-3	P13541	http://www.phosphosite.org/proteinAction.do?id=10072&showAllSites=true	TKCEESQAELEAALK*ESR	4	549.017	46	A	38.851	8.61939e+07	7.0788e+07	7.66517e+07	5.73908e+07	2.70529e+07	2.39188e+07	4.85807e+07	5.11122e+07	7.8491e+07	6.70212e+07	2.54858e+07	4.98465e+07	13.8788	20.3213	8.69541	3.59109	0.853872	0.324698	0.63506	-0.227908	-1.62283	-0.655036	-0.136116	-1.32925	-0.180593	-1.17114	-3.07979	-1.57465	-1.09894	-2.51273
142	1911	-1.23739	-2.89563	-1.52229	3.94094e+07	A	12.6439	Myh3; Myh6; Myh7	MYH3; MYH6; MYH7	§1484; §1485; §1483	myosin-3	P13541; Q02566; Q91Z83	http://www.phosphosite.org/proteinAction.do?id=10072&showAllSites=true	SLSTELFK*LK	3	427.247	28	A	53.4009	4.29328e+07	3.58859e+07	3.29287e+07	3.07687e+07	1.43357e+07	1.28842e+07	2.46879e+07	2.70886e+07	3.94094e+07	3.18487e+07	1.361e+07	2.58883e+07	12.6439	4.79566	7.54104	6.5572	0.808151	0.345348	0.656907	-0.307303	-1.53388	-0.60624	-0.215511	-1.2403	-0.131797	-1.23739	-2.89563	-1.52229	-1.16112	-2.36247
143	1918	-1.14116	-2.7765	-1.52232	8.17616e+07	A	4.38513	Myh3	MYH3	1486	myosin-3	P13541	http://www.phosphosite.org/proteinAction.do?id=10072&showAllSites=true	LK*NAYEEALDQLETVKR	4	534.284	30	A	57.9578	8.28249e+07	8.06982e+07	7.08456e+07	7.245e+07	2.96441e+07	2.92513e+07	5.20431e+07	5.53738e+07	8.17616e+07	7.16478e+07	2.94477e+07	5.37084e+07	1.8393	1.58348	0.943166	4.38513	0.876302	0.360165	0.656891	-0.1905	-1.47327	-0.606274	-0.0987087	-1.17969	-0.131831	-1.14116	-2.7765	-1.52232	-1.07081	-2.26528
144	1921	-2.29751	-3.95274	-1.84292	3.16148e+06	A	36.9667	Myh3	MYH3	1500	myosin-3	P13541	http://www.phosphosite.org/proteinAction.do?id=10072&showAllSites=true	NAYEEALDQLETVK*R	3	631.65	4	A	59.6234	2.97677e+06	3.34619e+06	1.17293e+06	1.57916e+06	1.00889e+06	590752	1.54449e+06	1.88646e+06	3.16148e+06	1.37605e+06	799820	1.71547e+06	8.26256	20.8748	36.9667	14.0958	0.435254	0.252989	0.542616	-1.20007	-1.98285	-0.881996	-1.10828	-1.68928	-0.407553	-2.29751	-3.95274	-1.84292	-2.15588	-3.22495
145	1924	1.07961	-3.07679	-1.15345	2.94756e+07	A	13.6194	Myh3	MYH3	1504	myosin-3	P13541	http://www.phosphosite.org/proteinAction.do?id=10072&showAllSites=true	ENK*NLEQEIADLTEQIAENGK	3	834.077	10	A	81.7802	2.53463e+07	2.92577e+07	2.66369e+07	3.23142e+07	8.90192e+06	8.84512e+06	2.20345e+07	2.53051e+07	2.7302e+07	2.94756e+07	8.87352e+06	2.36698e+07	10.1303	13.6194	0.452574	9.77065	1.07961	0.325014	0.866963	0.110512	-1.62143	-0.205957	0.202304	-1.32785	0.268485	1.07961	-3.07679	-1.15345	1.15053	-2.51028
146	1932	-1.20027	-2.96009	-1.1339	2.50834e+08	A	6.86924	Myh3	MYH3	1522	myosin-3	P13541	http://www.phosphosite.org/proteinAction.do?id=10072&showAllSites=true	NLEQEIADLTEQIAENGK*SIHELEK	4	742.124	32	A	86.8005	2.63017e+08	2.3865e+08	1.9955e+08	2.18412e+08	8.11491e+07	8.83281e+07	2.22812e+08	2.19613e+08	2.50834e+08	2.08981e+08	8.47386e+07	2.21212e+08	6.86924	6.38211	5.99055	1.02267	0.833146	0.337828	0.881909	-0.263358	-1.56564	-0.181299	-0.171567	-1.27206	0.293144	-1.20027	-2.96009	-1.1339	-1.12628	-2.41506
147	1941	-1.20027	-2.96009	-1.1339	2.50834e+08	A	6.86924	Myh3	MYH3	1529	myosin-3	P13541	http://www.phosphosite.org/proteinAction.do?id=10072&showAllSites=true	NLEQEIADLTEQIAENGKSIHELEK*	4	742.124	45	A	86.8005	2.63017e+08	2.3865e+08	1.9955e+08	2.18412e+08	8.11491e+07	8.83281e+07	2.22812e+08	2.19613e+08	2.50834e+08	2.08981e+08	8.47386e+07	2.21212e+08	6.86924	6.38211	5.99055	1.02267	0.833146	0.337828	0.881909	-0.263358	-1.56564	-0.181299	-0.171567	-1.27206	0.293144	-1.20027	-2.96009	-1.1339	-1.12628	-2.41506
148	1952	-1.5111	-4.50102	-1.7037	5.7068e+06	A	26.8173	Myh3	MYH3	1532	myosin-3	P13541	http://www.phosphosite.org/proteinAction.do?id=10072&showAllSites=true	SIHELEKSRK*	3	447.581	11	A	13.8061	6.78896e+06	4.62463e+06	4.39913e+06	3.15405e+06	1.45939e+06	1.07639e+06	3.17721e+06	3.5221e+06	5.7068e+06	3.77659e+06	1.26789e+06	3.34966e+06	26.8173	23.3122	21.3604	7.28072	0.66177	0.222172	0.586959	-0.595598	-2.17025	-0.768668	-0.503806	-1.87668	-0.294226	-1.5111	-4.50102	-1.7037	-1.41795	-3.67228
149	1964	-1.21175	-2.56628	-1.37899	9.43976e+06	A	31.9634	Myh3	MYH3	1570	myosin-3	P13541	http://www.phosphosite.org/proteinAction.do?id=10072&showAllSites=true	IQLELTQVK*SEIDRK	4	479.272	2	A	50.259	9.33003e+06	9.5495e+06	9.21504e+06	6.36533e+06	4.50975e+06	2.84701e+06	7.46662e+06	6.2242e+06	9.43976e+06	7.79019e+06	3.67838e+06	6.84541e+06	1.64399	25.8665	31.9634	12.8338	0.825252	0.389669	0.725168	-0.277093	-1.35968	-0.463613	-0.185301	-1.0661	0.0108292	-1.21175	-2.56628	-1.37899	-1.13705	-2.09377
150	1965	-1.21175	-2.56628	-1.37899	9.43976e+06	A	31.9634	Myh3	MYH3	1576	myosin-3	P13541	http://www.phosphosite.org/proteinAction.do?id=10072&showAllSites=true	IQLELTQVKSEIDRK*	4	479.272	2	A	50.259	9.33003e+06	9.5495e+06	9.21504e+06	6.36533e+06	4.50975e+06	2.84701e+06	7.46662e+06	6.2242e+06	9.43976e+06	7.79019e+06	3.67838e+06	6.84541e+06	1.64399	25.8665	31.9634	12.8338	0.825252	0.389669	0.725168	-0.277093	-1.35968	-0.463613	-0.185301	-1.0661	0.0108292	-1.21175	-2.56628	-1.37899	-1.13705	-2.09377
151	1970	-1.31562	-4.33273	-1.79622	3.54674e+07	A	26.5789	Myh3	MYH3	1642	myosin-3	P13541	http://www.phosphosite.org/proteinAction.do?id=10072&showAllSites=true	QAAETIK*HLR	3	427.574	16	A	20.4313	3.84674e+07	3.24674e+07	3.20255e+07	2.18921e+07	8.59472e+06	7.77714e+06	2.0916e+07	1.85752e+07	3.54674e+07	2.69588e+07	8.18593e+06	1.97456e+07	11.962	26.5789	7.06237	8.38289	0.760101	0.230801	0.556725	-0.395738	-2.11528	-0.844963	-0.303946	-1.8217	-0.37052	-1.31562	-4.33273	-1.79622	-1.23452	-3.53497
152	1975	-1.27314	-4.16491	-1.85829	1.48085e+07	A	29.6891	Myh3	MYH3	1652	myosin-3	P13541	http://www.phosphosite.org/proteinAction.do?id=10072&showAllSites=true	SVQGQLK*DTQLHLDDALRGQEDLKEQLAIVERR	5	784.019	10	A	62.3615	1.46558e+07	1.49612e+07	9.18966e+06	1.40733e+07	3.32616e+06	3.78492e+06	7.84169e+06	8.09607e+06	1.48085e+07	1.16315e+07	3.55554e+06	7.96888e+06	1.45844	29.6891	9.12348	2.25718	0.785462	0.240101	0.538129	-0.348387	-2.05828	-0.893976	-0.256596	-1.76471	-0.419533	-1.27314	-4.16491	-1.85829	-1.19466	-3.39805
153	1976	-1.27314	-4.16491	-1.85829	1.48085e+07	A	29.6891	Myh3	MYH3	1669	myosin-3	P13541	http://www.phosphosite.org/proteinAction.do?id=10072&showAllSites=true	SVQGQLKDTQLHLDDALRGQEDLK*EQLAIVERR	5	784.019	2	A	62.3615	1.46558e+07	1.49612e+07	9.18966e+06	1.40733e+07	3.32616e+06	3.78492e+06	7.84169e+06	8.09607e+06	1.48085e+07	1.16315e+07	3.55554e+06	7.96888e+06	1.45844	29.6891	9.12348	2.25718	0.785462	0.240101	0.538129	-0.348387	-2.05828	-0.893976	-0.256596	-1.76471	-0.419533	-1.27314	-4.16491	-1.85829	-1.19466	-3.39805
154	1980	-1.2452	-2.59121	-1.47292	2.70376e+07	A	22.4484	Myh3	MYH3	1701	myosin-3	P13541	http://www.phosphosite.org/proteinAction.do?id=10072&showAllSites=true	K*LAEQELLDSNER	3	553.616	20	A	36.6667	2.90751e+07	2.50001e+07	2.51602e+07	1.82668e+07	1.06577e+07	1.0211e+07	1.79098e+07	1.88031e+07	2.70376e+07	2.17135e+07	1.04343e+07	1.83564e+07	10.6573	22.4484	3.02683	3.44107	0.803086	0.38592	0.678922	-0.316374	-1.37363	-0.558683	-0.224583	-1.08005	-0.0842405	-1.2452	-2.59121	-1.47292	-1.16844	-2.11411
155	1985	-3.73597	-5.4409	-2.46812	1.01951e+07	A	22.65	Myh3	MYH3	1728	myosin-3	P13541	http://www.phosphosite.org/proteinAction.do?id=10072&showAllSites=true	VQLLHTQNTSLIHTK*K	4	494.533	9	A	31.0607	1.08269e+07	9.56343e+06	3.16597e+06	2.29185e+06	2.00122e+06	1.74637e+06	4.01403e+06	4.24743e+06	1.01951e+07	2.72891e+06	1.8738e+06	4.13073e+06	8.76277	22.65	9.61713	3.99542	0.267668	0.183793	0.405166	-1.90148	-2.44385	-1.30341	-1.80969	-2.15027	-0.828971	-3.73597	-5.4409	-2.46812	-3.50568	-4.4391
156	1990	-1.21347	-2.46204	1.00623	2.32322e+07	A	9.59392	Myh3	MYH3	1729	myosin-3	P13541	http://www.phosphosite.org/proteinAction.do?id=10072&showAllSites=true	K*KLETDLTQLQSEVEDACRDAR	4	680.588	21	A	54.1911	2.38954e+07	2.22815e+07	1.77361e+07	2.03176e+07	9.80519e+06	8.95039e+06	2.18907e+07	2.45737e+07	2.30885e+07	1.90269e+07	9.37779e+06	2.32322e+07	4.94257	9.59392	6.44541	8.16584	0.824085	0.406168	1.00623	-0.279135	-1.29985	0.00895466	-0.187343	-1.00627	0.483397	-1.21347	-2.46204	1.00623	-1.13866	-2.00872
157	1994	-1.21347	-2.46204	1.00623	2.32322e+07	A	9.59392	Myh3	MYH3	1730	myosin-3	P13541	http://www.phosphosite.org/proteinAction.do?id=10072&showAllSites=true	KK*LETDLTQLQSEVEDACRDAR	4	680.588	6	A	54.1911	2.38954e+07	2.22815e+07	1.77361e+07	2.03176e+07	9.80519e+06	8.95039e+06	2.18907e+07	2.45737e+07	2.30885e+07	1.90269e+07	9.37779e+06	2.32322e+07	4.94257	9.59392	6.44541	8.16584	0.824085	0.406168	1.00623	-0.279135	-1.29985	0.00895466	-0.187343	-1.00627	0.483397	-1.21347	-2.46204	1.00623	-1.13866	-2.00872
158	1996	-1.17018	-2.5958	-1.41252	7.99767e+06	A	40.5799	Myh3	MYH3	1815	myosin-3	P13541	http://www.phosphosite.org/proteinAction.do?id=10072&showAllSites=true	QIQK*LETR	3	377.216	9	A	19.273	1.02926e+07	5.7028e+06	8.22136e+06	5.44776e+06	3.55823e+06	2.60378e+06	6.20936e+06	5.11464e+06	7.99767e+06	6.83456e+06	3.08101e+06	5.662e+06	40.5799	28.6958	21.905	13.6716	0.854568	0.385238	0.707956	-0.226733	-1.37618	-0.498268	-0.134941	-1.0826	-0.0238254	-1.17018	-2.5958	-1.41252	-1.09805	-2.11785
159	1997	-1.31208	-2.53745	-1.5198	4.9115e+06	A	9.84561	Myh3	MYH3	1832	myosin-3	P13541	http://www.phosphosite.org/proteinAction.do?id=10072&showAllSites=true	IRELEFELEGEQK*R	3	630.662	5	A	42.5224	5.03711e+06	4.78588e+06	3.79613e+06	3.69047e+06	2.07036e+06	1.80085e+06	3.40619e+06	3.05717e+06	4.9115e+06	3.7433e+06	1.9356e+06	3.23168e+06	3.61689	1.99599	9.84561	7.63688	0.762151	0.394096	0.657983	-0.391851	-1.34338	-0.603878	-0.30006	-1.0498	-0.129436	-1.31208	-2.53745	-1.5198	-1.2312	-2.07025
160	2007	-2.06473	-5.24479	-2.73792	6.90581e+06	A	28.6506	Myh3	MYH3	1849	myosin-3	P13541	http://www.phosphosite.org/proteinAction.do?id=10072&showAllSites=true	VK*ELTYQSEEDRK	3	580.292	33	A	21.4021	8.30486e+06	5.50676e+06	3.68491e+06	3.00439e+06	1.38841e+06	1.24499e+06	2.54883e+06	2.49573e+06	6.90581e+06	3.34465e+06	1.3167e+06	2.52228e+06	28.6506	14.3872	7.70189	1.48863	0.484324	0.190665	0.36524	-1.04596	-2.39089	-1.45308	-0.954165	-2.09731	-0.978639	-2.06473	-5.24479	-2.73792	-1.93746	-4.2791
161	2009	-1.74072	-4.25201	-2.25049	4.05044e+06	A	3.81364	Myh3	MYH3	1860	myosin-3	P13541	http://www.phosphosite.org/proteinAction.do?id=10072&showAllSites=true	ELTYQSEEDRK*NVLR	3	665.336	7	A	30.615	3.95494e+06	4.14593e+06	2.27149e+06	2.38225e+06	978282	926906	1.81772e+06	1.78188e+06	4.05044e+06	2.32687e+06	952594	1.7998e+06	3.33419	3.36578	3.81364	1.40813	0.574474	0.235183	0.444348	-0.799687	-2.08815	-1.17024	-0.707895	-1.79457	-0.695797	-1.74072	-4.25201	-2.25049	-1.63342	-3.46912
162	2015	-2.01262	-4.32651	-2.18936	3.21018e+06	A	36.3454	Myh3	MYH3	1877	myosin-3	P13541	http://www.phosphosite.org/proteinAction.do?id=10072&showAllSites=true	LQDLVDKLQVKVK*	3	547.33	3	A	45.6155	3.18662e+06	3.23373e+06	1.67063e+06	1.51941e+06	932667	551289	1.39827e+06	1.53426e+06	3.21018e+06	1.59502e+06	741978	1.46626e+06	1.03762	6.70404	36.3454	6.55822	0.496864	0.231133	0.456754	-1.00908	-2.1132	-1.13051	-0.917286	-1.81963	-0.656067	-2.01262	-4.32651	-2.18936	-1.88856	-3.5299
163	2018	-1.75012	-4.27307	-2.60128	5.5007e+06	A	44.9177	Myh3	MYH3	1896	myosin-3	P13541	http://www.phosphosite.org/proteinAction.do?id=10072&showAllSites=true	QAEEADEQANAHLTK*FR	4	518.75	11	A	29.7416	5.77489e+06	5.2265e+06	4.14131e+06	2.14475e+06	1.43423e+06	1.14036e+06	1.93017e+06	2.29905e+06	5.5007e+06	3.14303e+06	1.28729e+06	2.11461e+06	7.04942	44.9177	16.1424	12.3349	0.571388	0.234024	0.384426	-0.807457	-2.09527	-1.37922	-0.715666	-1.80169	-0.904779	-1.75012	-4.27307	-2.60128	-1.64224	-3.48629
164	2021	-1.31238	-3.00835	-1.79122	1.02922e+07	A	10.6084	Myh3	MYH3	§1920	myosin-3	P13541	http://www.phosphosite.org/proteinAction.do?id=10072&showAllSites=true	KAQHELEEAEERADIAESQVNK*LR	4	727.619	20	A	47.2029	1.00206e+07	1.05638e+07	7.97279e+06	7.71193e+06	3.29723e+06	3.5452e+06	5.3149e+06	6.17693e+06	1.02922e+07	7.84236e+06	3.42121e+06	5.74592e+06	3.73176	2.35209	5.12514	10.6084	0.761972	0.332409	0.558279	-0.392191	-1.58897	-0.840942	-0.300399	-1.29539	-0.366499	-1.31238	-3.00835	-1.79122	-1.23149	-2.45444
165	2027	-1.13522	-2.80619	-1.30625	7.19063e+06	A	22.0813	Myh3	MYH3	214	myosin-3	P13541	http://www.phosphosite.org/proteinAction.do?id=10072&showAllSites=true	M#K*GTLEDQIISANPLLEAFGNAK	3	864.111	12	A	81.2313	6.7516e+06	7.62966e+06	5.34511e+06	7.32311e+06	2.2595e+06	2.86534e+06	5.10967e+06	5899910	7.19063e+06	6.33411e+06	2.56242e+06	5.50479e+06	8.63465	22.0813	16.7182	10.1509	0.880884	0.356355	0.76555	-0.182976	-1.48861	-0.385431	-0.0911843	-1.19503	0.0890117	-1.13522	-2.80619	-1.30625	-1.06524	-2.2895
166	2030	-2.04529	-3.25663	-1.45204	1.05669e+07	A	31.0077	Myh3	MYH3	235	myosin-3	P13541	http://www.phosphosite.org/proteinAction.do?id=10072&showAllSites=true	M#KGTLEDQIISANPLLEAFGNAK*TVR	4	737.389	3	A	76.3822	9.8952e+06	1.12385e+07	4.1834e+06	6.14946e+06	2.53329e+06	3.95616e+06	7.0347e+06	7.51977e+06	1.05669e+07	5.16643e+06	3.24472e+06	7.27723e+06	8.98911	26.9087	31.0077	4.71329	0.488928	0.307066	0.688685	-1.03231	-1.70338	-0.538084	-0.940515	-1.4098	-0.0636417	-2.04529	-3.25663	-1.45204	-1.91921	-2.657
167	2032	1.06353	-3.06646	-1.42529	4.80324e+06	A	6.85428	Myh3	MYH3	35	myosin-3	P13541	http://www.phosphosite.org/proteinAction.do?id=10072&showAllSites=true	IEAQNQPFDAK*TYCFVVDSKEEYVKGK	5	662.325	11	A	51.5707	4.35656e+06	4.67611e+06	4.7213e+06	4.88518e+06	1.40143e+06	1.5442e+06	3.11638e+06	3.22103e+06	4.51633e+06	4.80324e+06	1.47282e+06	3.16871e+06	5.00311	2.4125	6.85428	2.33527	1.06353	0.326109	0.701611	0.0888573	-1.61657	-0.511257	0.180649	-1.323	-0.0368143	1.06353	-3.06646	-1.42529	1.13339	-2.50185
168	2044	-1.10007	-2.46109	-1.41567	8.48483e+06	A	11.6496	Myh3	MYH3	44	myosin-3	P13541	http://www.phosphosite.org/proteinAction.do?id=10072&showAllSites=true	TYCFVVDSK*EEYVK	3	627.629	15	A	46.2496	8.52465e+06	8.445e+06	7.6517e+06	7.7743e+06	3.73158e+06	3.16359e+06	6.13467e+06	5.85236e+06	8.48483e+06	7.713e+06	3.44759e+06	5.99351e+06	0.663743	1.12397	11.6496	3.33068	0.909034	0.406324	0.70638	-0.137593	-1.2993	-0.501484	-0.0458018	-1.00572	-0.0270409	-1.10007	-2.46109	-1.41567	-1.03226	-2.00795
169	2048	-2.90499	-5.0708	-2.0601	3.09484e+07	A	28.6482	Myh3	MYH3	451	myosin-3	P13541	http://www.phosphosite.org/proteinAction.do?id=10072&showAllSites=true	INQQLDTK*LPR	3	480.604	7	A	32.385	3.29251e+07	2.89716e+07	1.28116e+07	8.4954e+06	6.57452e+06	5.63199e+06	1.45197e+07	1.55258e+07	3.09484e+07	1.06535e+07	6.10326e+06	1.50228e+07	9.03309	28.6482	10.9199	4.73577	0.344235	0.197208	0.485414	-1.53853	-2.34221	-1.04271	-1.44674	-2.04863	-0.568269	-2.90499	-5.0708	-2.0601	-2.72592	-4.13714
170	2050	-1.28645	-2.97037	-1.50691	1.30197e+07	A	25.8815	Myh3	MYH3	49	myosin-3	P13541	http://www.phosphosite.org/proteinAction.do?id=10072&showAllSites=true	TYCFVVDSKEEYVK*GK	4	517.253	5	A	40.8683	1.33223e+07	1.27171e+07	1.05763e+07	9.66493e+06	5.18537e+06	3.58103e+06	8.03816e+06	9.2418e+06	1.30197e+07	1.01206e+07	4.3832e+06	8.63998e+06	3.28678	6.36765	25.8815	9.8507	0.777331	0.336659	0.663608	-0.363399	-1.57064	-0.591598	-0.271608	-1.27706	-0.117155	-1.28645	-2.97037	-1.50691	-1.20715	-2.42345
171	2051	-1.28645	-2.97037	-1.50691	1.30197e+07	A	25.8815	Myh3	MYH3	51	myosin-3	P13541	http://www.phosphosite.org/proteinAction.do?id=10072&showAllSites=true	TYCFVVDSKEEYVKGK*	4	517.253	4	A	40.8683	1.33223e+07	1.27171e+07	1.05763e+07	9.66493e+06	5.18537e+06	3.58103e+06	8.03816e+06	9.2418e+06	1.30197e+07	1.01206e+07	4.3832e+06	8.63998e+06	3.28678	6.36765	25.8815	9.8507	0.777331	0.336659	0.663608	-0.363399	-1.57064	-0.591598	-0.271608	-1.27706	-0.117155	-1.28645	-2.97037	-1.50691	-1.20715	-2.42345
172	2058	-1.31064	-3.27831	-1.65099	6.28686e+06	A	35.3806	Myh3	MYH3	59	myosin-3	P13541	http://www.phosphosite.org/proteinAction.do?id=10072&showAllSites=true	SSQDGK*VTVETEDSR	3	584.606	20	A	19.3281	7.8597e+06	4.71402e+06	4.75837e+06	4.83522e+06	1.64605e+06	2.18938e+06	3.9732e+06	3.64266e+06	6.28686e+06	4.7968e+06	1.91771e+06	3.80793e+06	35.3806	1.13293	20.0341	6.13788	0.762988	0.305035	0.605697	-0.390268	-1.71295	-0.723331	-0.298476	-1.41937	-0.248889	-1.31064	-3.27831	-1.65099	-1.22984	-2.6747
173	2061	-1.2195	-2.45688	-1.64452	6.62851e+06	A	17.8244	Myh3	MYH3	636	myosin-3	P13541	http://www.phosphosite.org/proteinAction.do?id=10072&showAllSites=true	LLAHLYATFATTDADGGKKK*	4	559.55	3	A	44.5349	6.88633e+06	6.3707e+06	5.44896e+06	5.42188e+06	2.35789e+06	3.03798e+06	3.76521e+06	4.29612e+06	6.62851e+06	5.43542e+06	2.69793e+06	4.03067e+06	5.50052	0.352175	17.8244	9.31383	0.820006	0.40702	0.60808	-0.286294	-1.29683	-0.717666	-0.194502	-1.00325	-0.243223	-1.2195	-2.45688	-1.64452	-1.14433	-2.00451
174	2063	-1.35549	-2.50504	-1.45503	2.87861e+07	A	14.8742	Myh3; Myh8	MYH3; MYH8	720; 722	myosin-3	P13541; P13542	http://www.phosphosite.org/proteinAction.do?id=10072&showAllSites=true	ILYGDFK*QR	3	418.559	5	A	34.6519	3.08891e+07	2.66832e+07	2.34703e+07	1.90031e+07	1.24441e+07	1.05385e+07	1.8822e+07	2.07459e+07	2.87861e+07	2.12367e+07	1.14913e+07	1.97839e+07	10.3314	14.8742	11.7264	6.87656	0.737741	0.399196	0.687273	-0.438813	-1.32483	-0.541045	-0.347021	-1.03126	-0.066602	-1.35549	-2.50504	-1.45503	-1.27193	-2.0438
175	2067	-2.06329	-4.36804	-2.70708	8.00086e+06	A	25.4913	Myh3; Myh8	MYH3; MYH8	866; 868	myosin-3	P13541; P13542	http://www.phosphosite.org/proteinAction.do?id=10072&showAllSites=true	TKDELAK*SEAK	3	445.237	10	A	12.7909	8.00086e+06		4.57667e+06	3.17875e+06	1.83168e+06		2.73697e+06	3.17409e+06	8.00086e+06	3.87771e+06	1.83168e+06	2.95553e+06		25.4913		10.4581	0.484662	0.228936	0.369402	-1.04495	-2.12699	-1.43674	-0.953157	-1.83341	-0.962293	-2.06329	-4.36804	-2.70708	-1.93611	-3.56378
176	2068	-1.47428	-4.11352	-1.70673	4.542e+07	A	17.3541	Myh3	MYH3	911	myosin-3	P13541	http://www.phosphosite.org/proteinAction.do?id=10072&showAllSites=true	CDQLIK*AK	2	545.29	26	A	18.8747	4.5315e+07	4.55251e+07	3.36587e+07	2.7958e+07	9.68671e+06	1.23966e+07	2.58704e+07	2.73541e+07	4.542e+07	3.08083e+07	1.10416e+07	2.66123e+07	0.327051	13.0841	17.3541	3.94235	0.678298	0.243101	0.585915	-0.560009	-2.04037	-0.771237	-0.468218	-1.7468	-0.296795	-1.47428	-4.11352	-1.70673	-1.3834	-3.35613
177	2076	-1.24279	-2.49165	-1.51713	2.2173e+07	A	21.0148	Myh3	MYH3	913	myosin-3	P13541	http://www.phosphosite.org/proteinAction.do?id=10072&showAllSites=true	LVTLVQEKNDLQLQVQAESENLLDAEERCDQLIKAK*	4	1074.56	16	A	75.9441	2.10173e+07	2.33287e+07	1.51901e+07	2.04924e+07	8.33889e+06	9.45895e+06	1.63654e+07	1.28648e+07	2.2173e+07	1.78413e+07	8.89892e+06	1.46151e+07	7.37128	21.0148	8.89994	16.9363	0.80464	0.401341	0.659141	-0.313585	-1.3171	-0.60134	-0.221793	-1.02352	-0.126898	-1.24279	-2.49165	-1.51713	-1.16618	-2.03288
178	2080	-1.21215	-2.72402	-1.53947	9.50008e+06	A	8.36907	Myh3	MYH3	977	myosin-3	P13541	http://www.phosphosite.org/proteinAction.do?id=10072&showAllSites=true	VK*NLTEELAGLDETIAK	3	653.353	7	A	64.6988	9.2243e+06	9.77586e+06	7.3736e+06	8.30121e+06	3.44471e+06	3.53033e+06	6.0433e+06	6.29872e+06	9.50008e+06	7.83741e+06	3.48752e+06	6.17101e+06	4.10533	8.36907	1.73597	2.92666	0.824983	0.367105	0.649575	-0.277563	-1.44574	-0.622432	-0.185771	-1.15216	-0.14799	-1.21215	-2.72402	-1.53947	-1.13743	-2.22246
179	2085	-1.39011	-3.27129	-1.5616	200512	H	43.1133	Myh3	MYH3	§998	myosin-3	P13541	http://www.phosphosite.org/proteinAction.do?id=10072&showAllSites=true	K*ALQEAHQQTLDDLQAEEDKVNSLSK	4	763.885	12	H	47.5247	139385	261640	111870	176613	69010	53579	137740	119064	200512	144242	61294.5	128402	43.1133	31.7387	17.8015	10.2848	0.719366	0.305689	0.64037	-0.475203	-1.70986	-0.643023	-0.383411	-1.41628	-0.168581	-1.39011	-3.27129	-1.5616	-1.30442	-2.66897
180	2087	1.26001	-2.6146	-1.22178	3.41828e+06	A	19.4328	Myh4; Myh8	MYH4; MYH8	§1030; §1029	myosin-4	Q5SX39; P13542	http://www.phosphosite.org/proteinAction.do?id=11927&showAllSites=true	TK*LEQQVDDLEGSLEQEKK	3	777.727	2	A	52.905	2.83199e+06	2.59382e+06	3.10842e+06	3.72814e+06	1.18017e+06	895021	1.92251e+06	2.51838e+06	2.7129e+06	3.41828e+06	1.0376e+06	2.22045e+06	6.20798	12.8196	19.4328	18.9756	1.26001	0.382467	0.818477	0.333434	-1.38659	-0.288987	0.425225	-1.09301	0.185456	1.26001	-2.6146	-1.22178	1.34278	-2.13319
181	2094	2.62007	-1.36443	-1.33431	3.70216e+06	A	41.9959	Myh4	MYH4	§1476	myosin-4	Q5SX39	http://www.phosphosite.org/proteinAction.do?id=11927&showAllSites=true	QKYEETQAELEASQK*ESR	4	567.774	16	A	25.4619	1.33304e+06	1.49296e+06	4.80153e+06	2.60278e+06	1.12969e+06	941502	947383	1.17056e+06	1.413e+06	3.70216e+06	1.0356e+06	1.05897e+06	8.00299	41.9959	12.8496	14.9023	2.62007	0.732906	0.749449	1.3896	-0.448301	-0.416097	1.4814	-0.154723	0.0583453	2.62007	-1.36443	-1.33431	2.79219	-1.11321
182	2100	-1.01836	-3.49999	-1.38305	2.3623e+07	A	10.9806	Myh4; Myh8	MYH4; MYH8	§1525; §1524	myosin-4	Q5SX39; P13542	http://www.phosphosite.org/proteinAction.do?id=11927&showAllSites=true	NLQQEISDLTEQIAEGGK*HIHELEK	5	595.504	5	A	78.6256	2.17888e+07	2.54572e+07	2.16547e+07	2.47395e+07	6.97812e+06	6.52078e+06	1.65281e+07	1.76326e+07	2.3623e+07	2.31971e+07	6.74945e+06	1.70804e+07	10.9806	9.40311	4.79131	4.57245	0.981973	0.285715	0.72304	-0.0262448	-1.80735	-0.467852	0.0655467	-1.51377	0.006591	-1.01836	-3.49999	-1.38305	1.04648	-2.85556
183	2103	-1.01836	-3.49999	-1.38305	2.3623e+07	A	10.9806	Myh4; Myh8	MYH4; MYH8	§1532; §1531	myosin-4	Q5SX39; P13542	http://www.phosphosite.org/proteinAction.do?id=11927&showAllSites=true	NLQQEISDLTEQIAEGGKHIHELEK*	5	595.504	10	A	78.6256	2.17888e+07	2.54572e+07	2.16547e+07	2.47395e+07	6.97812e+06	6.52078e+06	1.65281e+07	1.76326e+07	2.3623e+07	2.31971e+07	6.74945e+06	1.70804e+07	10.9806	9.40311	4.79131	4.57245	0.981973	0.285715	0.72304	-0.0262448	-1.80735	-0.467852	0.0655467	-1.51377	0.006591	-1.01836	-3.49999	-1.38305	1.04648	-2.85556
184	2110	-3.26397	-4.52267	-2.44129	3.50513e+06	A	33.1118	Myh6; Myh7	MYH6; MYH7	§1412; §1410	myosin-6	Q02566; Q91Z83	http://www.phosphosite.org/proteinAction.do?id=15385&showAllSites=true	LQDAEEAVEAVNAK*CSSLEK	3	769.037	2	A	49.9773	3.88609e+06	3.12417e+06	1.09675e+06	1.05102e+06	956472	593555	1.4789e+06	1.39263e+06	3.50513e+06	1.07389e+06	775013	1.43577e+06	15.3706	3.01074	33.1118	4.24878	0.306376	0.221109	0.40962	-1.70663	-2.17717	-1.28764	-1.61483	-1.8836	-0.8132	-3.26397	-4.52267	-2.44129	-3.06276	-3.68994
185	2115	-4.73717	-5.23833	-2.79199	3.98206e+06	A	33.6285	Myh6; Myh7	MYH6; MYH7	§1474; §1472	myosin-6	Q02566; Q91Z83	http://www.phosphosite.org/proteinAction.do?id=15385&showAllSites=true	QKYEESQSELESSQK*EAR	4	568.269	16	A	21.8097	3.93745e+06	4.02667e+06	1.04049e+06	640714	781197	739158	1.4525e+06	1.4e+06	3.98206e+06	840599	760178	1.42625e+06	1.58434	33.6285	3.91039	2.60282	0.211097	0.190901	0.358168	-2.24402	-2.38911	-1.48129	-2.15223	-2.09553	-1.00685	-4.73717	-5.23833	-2.79199	-4.44515	-4.27383
186	2127	-1.99099	-4.20719	-2.1635	8.88801e+07	A	4.92398	Myh6; Myh7	MYH6; MYH7	1808; 1806	myosin-6	Q02566; Q91Z83	http://www.phosphosite.org/proteinAction.do?id=15385&showAllSites=true	LDEAEQIALK*GGKK	3	538.633	44	A	29.1343	8.6279e+07	9.14812e+07	4.59642e+07	4.33182e+07	2.03902e+07	2.18613e+07	4.11137e+07	4.10497e+07	8.88801e+07	4.46412e+07	2.11258e+07	4.10817e+07	4.13874	4.1911	4.92398	0.110127	0.502263	0.237688	0.462215	-0.993484	-2.07286	-1.11337	-0.901692	-1.77928	-0.638923	-1.99099	-4.20719	-2.1635	-1.86826	-3.43255
187	2128	-1.99834	-4.67063	-2.77118	2.6154e+06	A	21.5178	Myh6; Myh7	MYH6; MYH7	1808, §1812; 1806, §1810	myosin-6	Q02566; Q91Z83	http://www.phosphosite.org/proteinAction.do?id=15385&showAllSites=true	LDEAEQIALK*GGKK*	3	576.648	2	A	29.7952	2.56151e+06	2.6693e+06	1.50793e+06	1.10965e+06	512971	606966	1.08242e+06	805155	2.6154e+06	1.30879e+06	559968	943788	2.91438	21.5178	11.8693	20.7734	0.500416	0.214104	0.360858	-0.998801	-2.22362	-1.4705	-0.90701	-1.93004	-0.996055	-1.99834	-4.67063	-2.77118	-1.87515	-3.81065
188	2133	-1.99099	-4.20719	-2.1635	8.88801e+07	A	4.92398	Myh6; Myh7	MYH6; MYH7	1811; 1809	myosin-6	Q02566; Q91Z83	http://www.phosphosite.org/proteinAction.do?id=15385&showAllSites=true	LDEAEQIALKGGK*K	3	538.633	17	A	29.1343	8.6279e+07	9.14812e+07	4.59642e+07	4.33182e+07	2.03902e+07	2.18613e+07	4.11137e+07	4.10497e+07	8.88801e+07	4.46412e+07	2.11258e+07	4.10817e+07	4.13874	4.1911	4.92398	0.110127	0.502263	0.237688	0.462215	-0.993484	-2.07286	-1.11337	-0.901692	-1.77928	-0.638923	-1.99099	-4.20719	-2.1635	-1.86826	-3.43255
189	2135	-1.99834	-4.67063	-2.77118	2.6154e+06	A	21.5178	Myh6; Myh7	MYH6; MYH7	1811, §1812; 1809, §1810	myosin-6	Q02566; Q91Z83	http://www.phosphosite.org/proteinAction.do?id=15385&showAllSites=true	LDEAEQIALKGGK*K*	3	576.648	3	A	29.7952	2.56151e+06	2.6693e+06	1.50793e+06	1.10965e+06	512971	606966	1.08242e+06	805155	2.6154e+06	1.30879e+06	559968	943788	2.91438	21.5178	11.8693	20.7734	0.500416	0.214104	0.360858	-0.998801	-2.22362	-1.4705	-0.90701	-1.93004	-0.996055	-1.99834	-4.67063	-2.77118	-1.87515	-3.81065
190	2138	-1.99099	-4.20719	-2.1635	8.88801e+07	A	4.92398	Myh6; Myh7	MYH6; MYH7	§1812; §1810	myosin-6	Q02566; Q91Z83	http://www.phosphosite.org/proteinAction.do?id=15385&showAllSites=true	LDEAEQIALKGGKK*	3	538.633	8	A	29.1343	8.6279e+07	9.14812e+07	4.59642e+07	4.33182e+07	2.03902e+07	2.18613e+07	4.11137e+07	4.10497e+07	8.88801e+07	4.46412e+07	2.11258e+07	4.10817e+07	4.13874	4.1911	4.92398	0.110127	0.502263	0.237688	0.462215	-0.993484	-2.07286	-1.11337	-0.901692	-1.77928	-0.638923	-1.99099	-4.20719	-2.1635	-1.86826	-3.43255
191	2140	-3.32023	-3.31033	-1.83434	1.4108e+07	A	7.66889	Myh6; Myh7	MYH6; MYH7	§1872; §1870	myosin-6	Q02566; Q91Z83	http://www.phosphosite.org/proteinAction.do?id=15385&showAllSites=true	LQDLVDK*LQLK	3	476.28	9	A	52.905	1.48731e+07	1.3343e+07	4.26378e+06	4.23445e+06	4.44458e+06	4.07907e+06	7.60273e+06	7.77944e+06	1.4108e+07	4.24912e+06	4.26182e+06	7.69109e+06	7.66889	0.488098	6.06441	1.62472	0.301184	0.302085	0.545156	-1.73128	-1.72698	-0.875258	-1.63949	-1.4334	-0.400816	-3.32023	-3.31033	-1.83434	-3.11556	-2.70082
192	2142	-2.8952	-3.39638	-1.95487	2.00176e+06	A	26.0359	Myh6; Myh7	MYH6; MYH7	§867; §865	myosin-6	Q02566; Q91Z83	http://www.phosphosite.org/proteinAction.do?id=15385&showAllSites=true	VKDALEK*SEAR	3	453.912	7	A	15.5943	2.36658e+06	1.63693e+06	818694	564117	663389	515369	1.05712e+06	990848	2.00176e+06	691405	589379	1.02398e+06	25.7746	26.0359	17.7587	4.57618	0.3454	0.294431	0.511542	-1.53366	-1.764	-0.967075	-1.44187	-1.47042	-0.492632	-2.8952	-3.39638	-1.95487	-2.71673	-2.77103
193	2145	-4.06733	-4.56779	-2.07343	9.98428e+06	A	22.5398	Myh7	MYH7	1022	myosin-7	Q91Z83	http://www.phosphosite.org/proteinAction.do?id=15388&showAllSites=true	ALQEAHQQALDDLQAEEDKVNTLTK*AK	4	781.149	8	A	52.7498	1.09452e+07	9.02338e+06	2.06351e+06	2.84599e+06	2.28686e+06	2.08474e+06	5.03327e+06	4.5974e+06	9.98428e+06	2.45475e+06	2.1858e+06	4.81533e+06	13.6105	22.5398	6.53832	6.40048	0.245862	0.218924	0.482292	-2.02408	-2.1915	-1.05202	-1.93229	-1.89792	-0.577579	-4.06733	-4.56779	-2.07343	-3.8166	-3.72675
194	2150	-4.06733	-4.56779	-2.07343	9.98428e+06	A	22.5398	Myh7	MYH7	1024	myosin-7	Q91Z83	http://www.phosphosite.org/proteinAction.do?id=15388&showAllSites=true	ALQEAHQQALDDLQAEEDKVNTLTKAK*	4	781.149	4	A	52.7498	1.09452e+07	9.02338e+06	2.06351e+06	2.84599e+06	2.28686e+06	2.08474e+06	5.03327e+06	4.5974e+06	9.98428e+06	2.45475e+06	2.1858e+06	4.81533e+06	13.6105	22.5398	6.53832	6.40048	0.245862	0.218924	0.482292	-2.02408	-2.1915	-1.05202	-1.93229	-1.89792	-0.577579	-4.06733	-4.56779	-2.07343	-3.8166	-3.72675
195	2154	-3.30948	-5.04418	-2.362	1.18739e+07	A	18.3621	Myh7	MYH7	§1106	myosin-7	Q91Z83	http://www.phosphosite.org/proteinAction.do?id=15388&showAllSites=true	IEDEQALGSQLQK*K	3	567.632	5	A	32.2702	1.14119e+07	1.2336e+07	3.12201e+06	4.0537e+06	2.31263e+06	2.39534e+06	5.08342e+06	4.97073e+06	1.18739e+07	3.58785e+06	2.35398e+06	5.02707e+06	5.50294	18.3621	2.48442	1.58506	0.302162	0.198248	0.423371	-1.72661	-2.33462	-1.24001	-1.63481	-2.04104	-0.765564	-3.30948	-5.04418	-2.362	-3.10547	-4.11543
196	2155	-3.30948	-5.04418	-2.362	1.18739e+07	A	18.3621	Myh7	MYH7	1107	myosin-7	Q91Z83	http://www.phosphosite.org/proteinAction.do?id=15388&showAllSites=true	IEDEQALGSQLQKK*	3	567.632	3	A	32.2702	1.14119e+07	1.2336e+07	3.12201e+06	4.0537e+06	2.31263e+06	2.39534e+06	5.08342e+06	4.97073e+06	1.18739e+07	3.58785e+06	2.35398e+06	5.02707e+06	5.50294	18.3621	2.48442	1.58506	0.302162	0.198248	0.423371	-1.72661	-2.33462	-1.24001	-1.63481	-2.04104	-0.765564	-3.30948	-5.04418	-2.362	-3.10547	-4.11543
197	2157	-1.28135	-4.18598	-2.04908	6.38328e+07	A	26.287	Myh7	MYH7	§1109	myosin-7	Q91Z83	http://www.phosphosite.org/proteinAction.do?id=15388&showAllSites=true	KLK*ELQAR	3	367.224	9	A	15.64	6.65003e+07	6.11654e+07	4.0557e+07	5.90765e+07	1.48567e+07	1.56417e+07	3.11543e+07	3.11497e+07	6.38328e+07	4.98167e+07	1.52492e+07	3.1152e+07	5.90967	26.287	3.64038	0.0103737	0.780425	0.238893	0.488024	-0.357668	-2.06557	-1.03498	-0.265877	-1.77199	-0.560533	-1.28135	-4.18598	-2.04908	-1.20237	-3.41524
198	2159	-3.97439	-4.43446	-2.48668	9.88269e+06	A	30.0441	Myh7	MYH7	§1279	myosin-7	Q91Z83	http://www.phosphosite.org/proteinAction.do?id=15388&showAllSites=true	AK*LQTENGELSR	3	487.255	13	A	21.8097	9.79963e+06	9.96574e+06	3.01485e+06	1.95833e+06	2.37381e+06	2.08341e+06	4.21515e+06	3.73335e+06	9.88269e+06	2.48659e+06	2.22861e+06	3.97425e+06	1.18851	30.0441	9.21415	8.57226	0.251611	0.225507	0.402143	-1.99073	-2.14876	-1.31422	-1.89894	-1.85518	-0.839779	-3.97439	-4.43446	-2.48668	-3.7294	-3.61797
199	2161	-6.34997	-4.52934	-2.78606	9.68926e+06	A	39.6315	Myh7	MYH7	§1305	myosin-7	Q91Z83	http://www.phosphosite.org/proteinAction.do?id=15388&showAllSites=true	GK*LTYTQQLEDLKR	3	602.995	5	A	39.1452	9.61179e+06	9.76673e+06	1.09827e+06	1.95348e+06	2.12049e+06	2.15795e+06	3.68803e+06	3.26751e+06	9.68926e+06	1.52587e+06	2.13922e+06	3.47777e+06	1.13078	39.6315	1.23823	8.5501	0.157481	0.220783	0.35893	-2.66675	-2.1793	-1.47823	-2.57496	-1.88572	-1.00378	-6.34997	-4.52934	-2.78606	-5.95854	-3.69538
200	2164	-3.01785	-4.08789	-1.96558	8.23466e+06	A	28.373	Myh7	MYH7	1521	myosin-7	Q91Z83	http://www.phosphosite.org/proteinAction.do?id=15388&showAllSites=true	NLQEEISDLTEQLGSTGK*SIHELEK	4	728.867	4	A	78.1793	7.43006e+06	9.03925e+06	2.46621e+06	2.99108e+06	1.61026e+06	2.41855e+06	3.86548e+06	4.51338e+06	8.23466e+06	2.72865e+06	2.0144e+06	4.18943e+06	13.818	13.6015	28.373	10.9356	0.331362	0.244625	0.508756	-1.59352	-2.03136	-0.974954	-1.50173	-1.73778	-0.500512	-3.01785	-4.08789	-1.96558	-2.83182	-3.33521
201	2165	-3.01785	-4.08789	-1.96558	8.23466e+06	A	28.373	Myh7	MYH7	1528	myosin-7	Q91Z83	http://www.phosphosite.org/proteinAction.do?id=15388&showAllSites=true	NLQEEISDLTEQLGSTGKSIHELEK*	4	728.867	1	A	78.1793	7.43006e+06	9.03925e+06	2.46621e+06	2.99108e+06	1.61026e+06	2.41855e+06	3.86548e+06	4.51338e+06	8.23466e+06	2.72865e+06	2.0144e+06	4.18943e+06	13.818	13.6015	28.373	10.9356	0.331362	0.244625	0.508756	-1.59352	-2.03136	-0.974954	-1.50173	-1.73778	-0.500512	-3.01785	-4.08789	-1.96558	-2.83182	-3.33521
202	2166	-2.883	-2.33014	-5.32044	1.12719e+06	A	93.3739	Myh7	MYH7	1641	myosin-7	Q91Z83	http://www.phosphosite.org/proteinAction.do?id=15388&showAllSites=true	MAAEAQK*QVK	2	609.319	3	A	14.2517	473829	1.78054e+06	132833	649121	463982	503501	254847	168873	1.12719e+06	390977	483741	211860	81.9728	93.3739	5.77664	28.6949	0.346861	0.429158	0.187954	-1.52757	-1.22042	-2.41155	-1.43578	-0.926841	-1.9371	-2.883	-2.33014	-5.32044	-2.70528	-1.90111
203	2167	-4.10381	-5.06963	-2.5455	7.14263e+06	A	21.5662	Myh7	MYH7	§1644	myosin-7	Q91Z83	http://www.phosphosite.org/proteinAction.do?id=15388&showAllSites=true	QVK*SLQSLLK	3	419.922	5	A	44.8484	8.23185e+06	6.0534e+06	1.99286e+06	1.48812e+06	1.50491e+06	1.3129e+06	2.89503e+06	2.71695e+06	7.14263e+06	1.74049e+06	1.40891e+06	2.80599e+06	21.5662	20.5059	9.63697	4.48752	0.243676	0.197253	0.392851	-2.03696	-2.34188	-1.34795	-1.94517	-2.0483	-0.873504	-4.10381	-5.06963	-2.5455	-3.85084	-4.13619
204	2168	-3.39736	-3.83675	-1.6727	3.12332e+06	A	29.1064	Myh7	MYH7	1651	myosin-7	Q91Z83	http://www.phosphosite.org/proteinAction.do?id=15388&showAllSites=true	SLQSLLK*DTQIQLDDAVR	3	719.722	4	A	77.0058	3.08859e+06	3.15806e+06	833600	1.00508e+06	709457	918653	1.48294e+06	2.25154e+06	3.12332e+06	919338	814055	1.86724e+06	1.57274	13.189	18.1713	29.1064	0.294346	0.260637	0.597837	-1.76441	-1.93988	-0.742177	-1.67262	-1.64631	-0.267734	-3.39736	-3.83675	-1.6727	-3.18794	-3.13031
205	2171	-1.17001	-2.76506	-1.66244	1.28953e+06	A	18.806	Myh8	MYH8	1243	myosin-8	P13542	http://www.phosphosite.org/proteinAction.do?id=11903&showAllSites=true	M#EIDDLSSNAEAIAK*AK	3	645.982	1	A	44.7777	1.36802e+06	1.21104e+06	1.24871e+06	955588	416238	516494	781291	770075	1.28953e+06	1.10215e+06	466366	775683	8.60801	18.806	15.2009	1.02245	0.854691	0.361656	0.601524	-0.226524	-1.46731	-0.733306	-0.134733	-1.17373	-0.258863	-1.17001	-2.76506	-1.66244	-1.09789	-2.25594
206	2172	-1.17001	-2.76506	-1.66244	1.28953e+06	A	18.806	Myh8	MYH8	1245	myosin-8	P13542	http://www.phosphosite.org/proteinAction.do?id=11903&showAllSites=true	M#EIDDLSSNAEAIAKAK*	3	645.982	1	A	44.7777	1.36802e+06	1.21104e+06	1.24871e+06	955588	416238	516494	781291	770075	1.28953e+06	1.10215e+06	466366	775683	8.60801	18.806	15.2009	1.02245	0.854691	0.361656	0.601524	-0.226524	-1.46731	-0.733306	-0.134733	-1.17373	-0.258863	-1.17001	-2.76506	-1.66244	-1.09789	-2.25594
207	2177	-1.03342	-3.52119	-1.75326	5.25129e+06	A	12.4173	Myh8	MYH8	1475	myosin-8	P13542	http://www.phosphosite.org/proteinAction.do?id=11903&showAllSites=true	QKYEETQAELESCQK*ESR	4	590.022	15	A	24.738	5.71238e+06	4.79021e+06	5.5026e+06	4.66038e+06	1.48744e+06	1.49524e+06	3.04473e+06	2.94559e+06	5.25129e+06	5.08149e+06	1.49134e+06	2.99516e+06	12.4173	11.7198	0.369698	2.34044	0.967664	0.283995	0.570366	-0.0474216	-1.81606	-0.81004	0.04437	-1.52249	-0.335597	-1.03342	-3.52119	-1.75326	1.03123	-2.87286
208	2178	-1.66192	-4.21972	-2.10033	6.48655e+06	A	12.8479	Myh8	MYH8	1486	myosin-8	P13542	http://www.phosphosite.org/proteinAction.do?id=11903&showAllSites=true	TLSTELFK*VK	3	427.247	1	A	46.5303	6.46474e+06	6.50836e+06	4.13515e+06	3.67093e+06	1.67685e+06	1.39755e+06	3.07013e+06	3.10657e+06	6.48655e+06	3.90304e+06	1.5372e+06	3.08835e+06	0.475489	8.41018	12.8479	0.834267	0.601712	0.236983	0.476116	-0.732854	-2.07715	-1.07062	-0.641062	-1.78357	-0.596174	-1.66192	-4.21972	-2.10033	-1.55948	-3.44277
209	2179	-1.66192	-4.21972	-2.10033	6.48655e+06	A	12.8479	Myh8	MYH8	1488	myosin-8	P13542	http://www.phosphosite.org/proteinAction.do?id=11903&showAllSites=true	TLSTELFKVK*	3	427.247	5	A	46.5303	6.46474e+06	6.50836e+06	4.13515e+06	3.67093e+06	1.67685e+06	1.39755e+06	3.07013e+06	3.10657e+06	6.48655e+06	3.90304e+06	1.5372e+06	3.08835e+06	0.475489	8.41018	12.8479	0.834267	0.601712	0.236983	0.476116	-0.732854	-2.07715	-1.07062	-0.641062	-1.78357	-0.596174	-1.66192	-4.21972	-2.10033	-1.55948	-3.44277
210	2185	-1.58965	-5.16069	-1.93621	1.65695e+06	A	34.6932	Myh8	MYH8	1933	myosin-8	P13542	http://www.phosphosite.org/proteinAction.do?id=11903&showAllSites=true	EVHTK*ISAE	2	564.288	5	A	17.8811	1.61788e+06	1.69602e+06	1.13268e+06	951997	242306	399835	775896	935641	1.65695e+06	1.04234e+06	321071	855769	3.3347	12.2572	34.6932	13.1995	0.629071	0.193772	0.516473	-0.668705	-2.36756	-0.953235	-0.576914	-2.07399	-0.478792	-1.58965	-5.16069	-1.93621	-1.49165	-4.21049
211	2189	1.19284	-3.19639	-1.03607	6.40538e+06	A	14.4004	Myh8	MYH8	913	myosin-8	P13542	http://www.phosphosite.org/proteinAction.do?id=11903&showAllSites=true	NDLQLQVQSEADSLADAEERCEQLIK*NK	4	840.41	16	A	67.1696	4.98954e+06	5.75014e+06	6.3494e+06	6.46136e+06	1.5089e+06	1.85103e+06	4.8529e+06	5.51287e+06	5.36984e+06	6.40538e+06	1.67997e+06	5.18288e+06	10.0156	1.23602	14.4004	9.00397	1.19284	0.312853	0.965184	0.254405	-1.67644	-0.0511239	0.346196	-1.38287	0.423319	1.19284	-3.19639	-1.03607	1.2712	-2.60786
212	2193	1.19284	-3.19639	-1.03607	6.40538e+06	A	14.4004	Myh8	MYH8	§915	myosin-8	P13542	http://www.phosphosite.org/proteinAction.do?id=11903&showAllSites=true	NDLQLQVQSEADSLADAEERCEQLIKNK*	4	840.41	6	A	67.1696	4.98954e+06	5.75014e+06	6.3494e+06	6.46136e+06	1.5089e+06	1.85103e+06	4.8529e+06	5.51287e+06	5.36984e+06	6.40538e+06	1.67997e+06	5.18288e+06	10.0156	1.23602	14.4004	9.00397	1.19284	0.312853	0.965184	0.254405	-1.67644	-0.0511239	0.346196	-1.38287	0.423319	1.19284	-3.19639	-1.03607	1.2712	-2.60786
213	2221	-1.41411	-3.46574	-1.5864	2.6475e+06	A	42.093	Myl1	MYL1	§26	myosin light chain 1/3, skeletal muscle isoform isoform 3f	P05977	http://www.phosphosite.org/proteinAction.do?id=5140022&showAllSites=true	KPAAAPAPAPAPAPAPAK*PK	4	484.031	18	A	20.6974	2.77969e+06	2.51531e+06	2.42945e+06	1.31496e+06	863635	664180	1.94039e+06	1.39735e+06	2.6475e+06	1.8722e+06	763907	1.66887e+06	7.06113	42.093	18.4624	23.0087	0.707159	0.288539	0.630357	-0.499894	-1.79316	-0.665759	-0.408102	-1.49958	-0.191316	-1.41411	-3.46574	-1.5864	-1.32694	-2.82761
214	2225	-1.41411	-3.46574	-1.5864	2.6475e+06	A	42.093	Myl1	MYL1	28	myosin light chain 1/3, skeletal muscle isoform isoform 3f	P05977	http://www.phosphosite.org/proteinAction.do?id=5140022&showAllSites=true	KPAAAPAPAPAPAPAPAKPK*	4	484.031	9	A	20.6974	2.77969e+06	2.51531e+06	2.42945e+06	1.31496e+06	863635	664180	1.94039e+06	1.39735e+06	2.6475e+06	1.8722e+06	763907	1.66887e+06	7.06113	42.093	18.4624	23.0087	0.707159	0.288539	0.630357	-0.499894	-1.79316	-0.665759	-0.408102	-1.49958	-0.191316	-1.41411	-3.46574	-1.5864	-1.32694	-2.82761
215	2243	-1.61089	-3.15064	-1.65688	6.99686e+06	A	19.638	Myl1	MYL1	86	myosin light chain 1/3, skeletal muscle isoform isoform 3f	P05977	http://www.phosphosite.org/proteinAction.do?id=5140022&showAllSites=true	ALGTNPTNAEVK*K	3	486.263	10	A	20.7987	7.96846e+06	6.02526e+06	4.60806e+06	4.07887e+06	2.23136e+06	2.21019e+06	4.11729e+06	4.32854e+06	6.99686e+06	4.34347e+06	2.22078e+06	4.22291e+06	19.638	8.61513	0.674138	3.53735	0.620774	0.317396	0.603544	-0.687861	-1.65564	-0.728469	-0.596069	-1.36207	-0.254026	-1.61089	-3.15064	-1.65688	-1.51159	-2.57053
216	2254	-1.21842	-2.63506	-1.27664	4.11355e+06	A	22.7612	Myl6b	MYL6B	§106	myosin light chain 6B	Q8CI43	http://www.phosphosite.org/proteinAction.do?id=2826562&showAllSites=true	ALGQNPTNAEVLK*VLGNPKNEELK	4	673.367	3	A	53.3499	4.73321e+06	3.49388e+06	3.33791e+06	3.41433e+06	1.63581e+06	1.48636e+06	2.70357e+06	3.74076e+06	4.11355e+06	3.37612e+06	1.56108e+06	3.22216e+06	21.3038	1.60074	6.76961	22.7612	0.820732	0.379498	0.783306	-0.285017	-1.39784	-0.352353	-0.193225	-1.10426	0.12209	-1.21842	-2.63506	-1.27664	-1.14332	-2.14988
217	2256	-1.65046	-3.66455	-1.65084	8.72856e+06	A	21.165	Myl6b	MYL6B	112	myosin light chain 6B	Q8CI43	http://www.phosphosite.org/proteinAction.do?id=2826562&showAllSites=true	VLGNPK*NEELK	3	452.249	7	A	24.9078	9.07817e+06	8.37896e+06	6.08003e+06	4.49707e+06	2.38695e+06	2.37684e+06	5.53221e+06	5.0425e+06	8.72856e+06	5.28855e+06	2.38189e+06	5.28736e+06	5.66438	21.165	0.300116	6.5491	0.60589	0.272885	0.605753	-0.722871	-1.87364	-0.723197	-0.63108	-1.58006	-0.248755	-1.65046	-3.66455	-1.65084	-1.54872	-2.98982
218	2257	-1.39635	-2.65569	-1.38463	597967	A	31.0425	Myl6b	MYL6B	117	myosin light chain 6B	Q8CI43	http://www.phosphosite.org/proteinAction.do?id=2826562&showAllSites=true	NEELK*SR	2	495.254	5	A	12.0115	729223	466711	428237		225164		464569	399151	597967	428237	225164	431860	31.0425			10.7112	0.716155	0.37655	0.722213	-0.481655	-1.40909	-0.469503	-0.389864	-1.11551	0.00493948	-1.39635	-2.65569	-1.38463	-1.31027	-2.16672
219	2266	-1.36187	-3.01747	-1.40472	7.79674e+06	A	36.2666	Mylpf	MYLPF	§105	myosin regulatory light chain 2, skeletal muscle isoform	P97457	http://www.phosphosite.org/proteinAction.do?id=2722302&showAllSites=true	LKGADPEDVITGAFK*VLDPEGK	4	604.071	17	A	76.9506	7.31352e+06	8.27995e+06	4.25689e+06	7.19319e+06	2.41534e+06	2.7524e+06	5.15627e+06	5.9445e+06	7.79674e+06	5.72504e+06	2.58387e+06	5.55038e+06	8.76479	36.2666	9.2239	10.0419	0.734287	0.331404	0.711885	-0.445584	-1.59334	-0.490284	-0.353793	-1.29976	-0.0158409	-1.36187	-3.01747	-1.40472	-1.27792	-2.46188
220	2268	-1.70903	-2.51671	-1.63399	937433	A	33.2642	Mylpf	MYLPF	§112	myosin regulatory light chain 2, skeletal muscle isoform	P97457	http://www.phosphosite.org/proteinAction.do?id=2722302&showAllSites=true	VLDPEGK*GTIK	2	635.854	6	A	25.2647	894590	980276	419498	677535	354038	390928	540119	607294	937433	548516	372483	573707	6.46331	33.2642	7.0031	8.27954	0.585126	0.397344	0.611998	-0.77318	-1.33154	-0.708402	-0.681389	-1.03796	-0.233959	-1.70903	-2.51671	-1.63399	-1.60368	-2.05333
221	2272	-1.34798	-3.65149	-1.45868	1.17812e+07	A	30.3087	Mylpf	MYLPF	§166	myosin regulatory light chain 2, skeletal muscle isoform	P97457	http://www.phosphosite.org/proteinAction.do?id=2722302&showAllSites=true	NICYVITHGDAK*DQE	2	938.928	12	A	38.1368	1.34897e+07	1.00727e+07	1.0613e+07	6.86681e+06	3.91286e+06	2.53997e+06	8.14355e+06	8.00974e+06	1.17812e+07	8.7399e+06	3.22642e+06	8.07665e+06	20.5088	30.3087	30.0885	1.17153	0.741849	0.273861	0.685552	-0.430802	-1.86849	-0.544662	-0.339011	-1.57491	-0.0702197	-1.34798	-3.65149	-1.45868	-1.26489	-2.97917
222	2276	-1.75587	-3.52004	-1.98184	5.98877e+06	A	69.1126	Mylpf	MYLPF	§63	myosin regulatory light chain 2, skeletal muscle isoform	P97457	http://www.phosphosite.org/proteinAction.do?id=2722302&showAllSites=true	LNVK*NEELDAMMK	3	550.273	7	A	45.7588	7.71831e+06	4.25922e+06	5.07754e+06	1.7439e+06	1.86692e+06	1.53575e+06	3.70216e+06	2.34148e+06	5.98877e+06	3.41072e+06	1.70134e+06	3.02182e+06	40.8423	69.1126	13.7641	31.84	0.56952	0.284088	0.504582	-0.812183	-1.81559	-0.98684	-0.720391	-1.52201	-0.512397	-1.75587	-3.52004	-1.98184	-1.64763	-2.87191
223	2286	8.89765	2.5443	2.82058	3.62835e+06	A	15.2343	Myo1b	MYO1B	§957	myosin-Ib isoform 1	P46735	http://www.phosphosite.org/proteinAction.do?id=9974&showAllSites=true	LKDAIEEK*IIIAEVVNKINR	4	606.356	3	A	66.4668	364304	451272	3.2375e+06	4.01921e+06	950328	1.12474e+06	1.24385e+06	1.05655e+06	407788	3.62835e+06	1.03753e+06	1.1502e+06	15.0803	15.2343	11.8867	11.5144	8.89765	2.5443	2.82058	3.15342	1.34727	1.49599	3.24522	1.64084	1.97044	8.89765	2.5443	2.82058	9.48216	3.11848
224	2290	3.5408	-1.2197	1.64886	5.74869e+07	A	16.2043	Naca	NACA	124	nascent polypeptide-associated complex subunit alpha isoform a	P70670	http://www.phosphosite.org/proteinAction.do?id=4880&showAllSites=true	TAPPTPTFLPHLIGPPISPAALALASPM#IGLAQK*GAR	4	951.532	5	A	81.7802	1.43753e+07	1.80958e+07	5.09078e+07	6.40659e+07	1.24179e+07	1.42043e+07	2.44658e+07	2.90745e+07	1.62355e+07	5.74869e+07	1.33111e+07	2.67701e+07	16.2043	16.1849	9.48985	12.1733	3.5408	0.819874	1.64886	1.82408	-0.286526	0.721469	1.91587	0.0070511	1.19591	3.5408	-1.2197	1.64886	3.77341	1.0049
225	2333	-1.98643	-1.9231	-3.95314	1.65168e+06	A	14.226	Nras	NRas	§128	GTPase NRas precursor	P08556	http://www.phosphosite.org/proteinAction.do?id=2351840&showAllSites=true	TVDTK*QAHELAK	2	727.884	11	A	16.8816	1.70171e+06	1.60165e+06	891819	771145	832466	885263	375785	459844	1.65168e+06	831482	858865	417815	4.28379	10.2624	4.34679	14.226	0.503416	0.519995	0.252964	-0.990177	-0.943431	-1.983	-0.898385	-0.649854	-1.50856	-1.98643	-1.9231	-3.95314	-1.86398	-1.56901
226	2338	-2.57601	-1.35464	-2.21512	1.52154e+06	A	30.2932	Numa1	NuMA-1	73	nuclear mitotic apparatus protein 1	Q80Y35	http://www.phosphosite.org/proteinAction.do?id=3454&showAllSites=true	K*HPSSTQCLVSVQK	3	571.63	3	A	21.6474	1.39522e+06	1.64785e+06	717179	464135	1.19172e+06	1.05468e+06	785164	588611	1.52154e+06	590657	1.1232e+06	686887	11.7405	30.2932	8.62716	20.2339	0.388198	0.738202	0.451443	-1.36514	-0.437913	-1.14738	-1.27334	-0.144336	-0.672941	-2.57601	-1.35464	-2.21512	-2.41721	-1.10522
227	2416	-1.07067	-2.94189	-1.83794	3.31488e+07	A	48.4362	Plec	plectin 1	§129	plectin isoform 12alpha	Q9QXS1	http://www.phosphosite.org/proteinAction.do?id=3451&showAllSites=true	SPHVQTMQGPLGCPPK*R	4	501.753	139	A	29.853	3.82675e+07	2.80302e+07	4.15649e+07	2.0357e+07	1.39277e+07	8.60799e+06	2.011e+07	1.59618e+07	3.31488e+07	3.09609e+07	1.12679e+07	1.80359e+07	21.8375	48.4362	33.3837	16.2634	0.933998	0.339917	0.544089	-0.0985085	-1.55674	-0.878086	-0.00671694	-1.26317	-0.403643	-1.07067	-2.94189	-1.83794	-1.00467	-2.40022
228	2450	-1.88078	-3.03506	-1.46331	1.56186e+06	A	36.1496	Plec; Plec; Plec	plectin 1; plectin 1 iso3; plectin 1 iso6	4174; 4026; 4055	plectin isoform 12alpha	Q9QXS1; Q9QXS1-3; Q9QXS1-6	http://www.phosphosite.org/proteinAction.do?id=3451&showAllSites=true	LISLFQAMK*K	3	431.585	3	A	56.1983	1.78011e+06	1.3436e+06	1.0427e+06	618157	537636	491572	1.07831e+06	1.05638e+06	1.56186e+06	830428	514604	1.06735e+06	19.7622	36.1496	6.32958	1.45322	0.531693	0.329482	0.683383	-0.911334	-1.60173	-0.549233	-0.819542	-1.30815	-0.0747905	-1.88078	-3.03506	-1.46331	-1.76485	-2.47624
229	2460	-2.1754	-3.67935	-1.90298	2.04725e+06	A	51.3141	Prpf6	PRP6	616	pre-mRNA-processing factor 6	Q91YR7	http://www.phosphosite.org/proteinAction.do?id=14920&showAllSites=true	AEVLWLMGAK*SK	3	482.931	1	A	54.9025	2.436e+06	1.6585e+06	935319	946866	758309	354523	1.19738e+06	954246	2.04725e+06	941092	556416	1.07581e+06	26.8541	0.867563	51.3141	15.9804	0.459686	0.271787	0.525491	-1.12128	-1.87945	-0.928262	-1.02949	-1.58587	-0.453819	-2.1754	-3.67935	-1.90298	-2.0413	-3.00189
230	2461	-2.1754	-3.67935	-1.90298	2.04725e+06	A	51.3141	Prpf6	PRP6	§618	pre-mRNA-processing factor 6	Q91YR7	http://www.phosphosite.org/proteinAction.do?id=14920&showAllSites=true	AEVLWLMGAKSK*	3	482.931	1	A	54.9025	2.436e+06	1.6585e+06	935319	946866	758309	354523	1.19738e+06	954246	2.04725e+06	941092	556416	1.07581e+06	26.8541	0.867563	51.3141	15.9804	0.459686	0.271787	0.525491	-1.12128	-1.87945	-0.928262	-1.02949	-1.58587	-0.453819	-2.1754	-3.67935	-1.90298	-2.0413	-3.00189
231	2585	-2.69299	-1.05256	-1.40574	2.48112e+07	A	19.8596	Rpl11	RPL11	§38	60S ribosomal protein L11	Q9CXW4	http://www.phosphosite.org/proteinAction.do?id=14577&showAllSites=true	AAK*VLEQLTGQTPVFSK	3	644.358	10	A	53.9531	2.39225e+07	2.56999e+07	8.56333e+06	9.86317e+06	2.38354e+07	2.33088e+07	1.51713e+07	2.01284e+07	2.48112e+07	9.21325e+06	2.35721e+07	1.76499e+07	5.06549	9.97608	1.57971	19.8596	0.371335	0.950061	0.711368	-1.42921	-0.0739083	-0.491332	-1.33742	0.219669	-0.0168892	-2.69299	-1.05256	-1.40574	-2.52698	1.16447
232	2592	-2.48822	-2.00779	-1.94989	4.1324e+06	A	34.7982	Rpl11	RPL11	67	60S ribosomal protein L11	Q9CXW4	http://www.phosphosite.org/proteinAction.do?id=14577&showAllSites=true	RNEK*IAVHCTVR	3	532.951	10	A	16.8398	5.14922e+06	3.11558e+06	2.01376e+06	1.3078e+06	1.99551e+06	2.12086e+06	1.84557e+06	2.39302e+06	4.1324e+06	1.66078e+06	2.05819e+06	2.1193e+06	34.7982	30.0576	4.30651	18.2657	0.401894	0.498061	0.51285	-1.31511	-1.00561	-0.963392	-1.22332	-0.712028	-0.488949	-2.48822	-2.00779	-1.94989	-2.33484	-1.6381
233	2594	-2.709	1.13207	-1.24045	2.23985e+06	A	26.6137	Rpl11	RPL11	§78	60S ribosomal protein L11	Q9CXW4	http://www.phosphosite.org/proteinAction.do?id=14577&showAllSites=true	GAK*AEEILEK	2	601.325	2	A	26.9056	2.1372e+06	1.8199e+06	641484	819238	1.81834e+06	2.66136e+06	1.66712e+06	1.52295e+06	1.97855e+06	730361	2.23985e+06	1.59503e+06	11.34	17.2095	26.6137	6.39134	0.369139	1.13207	0.806162	-1.43776	0.178957	-0.310859	-1.34597	0.472534	0.163584	-2.709	1.13207	-1.24045	-2.54201	1.38754
234	2612	-1.76345	-2.46515	-1.63623	3.11884e+06	A	11.1546	Rtn4; Rtn4; Rtn4; Rtn4	Nogo; Nogo iso4; Nogo iso5; Nogo iso6	§1141; §1142; §335; §354	reticulon-4 isoform C	Q99P72; AAM77068; Q8BH78; Q8BHF5	http://www.phosphosite.org/proteinAction.do?id=6765&showAllSites=true	HQAQIDHYLGLANK*SVK	3	679.361	7	A	38.0194	2.88364e+06	3.35404e+06	1.82725e+06	1.70995e+06	1.16538e+06	1.36496e+06	1.77803e+06	2.03419e+06	3.11884e+06	1.7686e+06	1.26517e+06	1.90611e+06	10.6649	4.68956	11.1546	9.50274	0.567071	0.405655	0.611161	-0.818399	-1.30167	-0.710376	-0.726608	-1.0081	-0.235933	-1.76345	-2.46515	-1.63623	-1.65474	-2.01126
235	2619	-3.38543	-3.45811	-2.42359	1.91412e+06	A	43.7795	Rtn4; Rtn4	Nogo; Nogo iso4	480; 480	reticulon-4 isoform C	Q99P72; AAM77068	http://www.phosphosite.org/proteinAction.do?id=6765&showAllSites=true	K*AQIITEK	2	522.806	2	A	17.1164	1.70664e+06	2.12159e+06	740427	390369	502723	604306	643379	936193	1.91412e+06	565398	553514	789786	15.3288	43.7795	12.9771	26.216	0.295384	0.289175	0.412612	-1.75934	-1.78999	-1.27714	-1.66755	-1.49641	-0.802701	-3.38543	-3.45811	-2.42359	-3.17674	-2.82139
236	2624	-1.35527	-3.1724	-2.30664	7.56386e+06	A	58.3914	Rtn4; Rtn4	Nogo; Nogo iso4	487; 487	reticulon-4 isoform C	Q99P72; AAM77068	http://www.phosphosite.org/proteinAction.do?id=6765&showAllSites=true	KAQIITEK*TSPK	3	486.616	16	A	17.6289	1.06869e+07	4.44082e+06	7.32399e+06	3.83818e+06	2.9651e+06	1.80344e+06	3.50905e+06	3.04929e+06	7.56386e+06	5.58108e+06	2.38427e+06	3.27917e+06	58.3914	44.1643	34.4516	9.9142	0.737862	0.315219	0.433532	-0.438576	-1.66557	-1.20579	-0.346785	-1.372	-0.731348	-1.35527	-3.1724	-2.30664	-1.27172	-2.58829
237	2683	-2.56697	-1.2641	-1.88927	2.69152e+06	A	16.7847	Sec13	SEC13	§38	protein SEC13 homolog	Q9D1M0	http://www.phosphosite.org/proteinAction.do?id=3575082&showAllSites=true	SVK*IFDVR	3	359.873	1	A	40.3475	2.90494e+06	2.47809e+06	1.09691e+06	1.00013e+06	2.13311e+06	2.12529e+06	1.25555e+06	1.59372e+06	2.69152e+06	1.04852e+06	2.1292e+06	1.42463e+06	11.2141	6.52699	0.259646	16.7847	0.389564	0.791078	0.529305	-1.36007	-0.338109	-0.917829	-1.26828	-0.0445317	-0.443387	-2.56697	-1.2641	-1.88927	-2.40873	-1.03135
238	2755	-1.31717	-3.51658	-1.61439	2.97841e+07	A	47.1024	Tnnc1	TNNC1	§43	troponin C, slow skeletal and cardiac muscles	P19123	http://www.phosphosite.org/proteinAction.do?id=9031&showAllSites=true	ELGK*VMR	3	316.176	14	A	21.1921	3.90867e+07	2.04816e+07	3.01435e+07	1.50809e+07	9.39135e+06	7.5479e+06	2.02611e+07	1.66373e+07	2.97841e+07	2.26122e+07	8.46962e+06	1.84492e+07	44.1706	47.1024	15.3904	13.8893	0.759203	0.284367	0.61943	-0.397442	-1.81417	-0.690986	-0.30565	-1.5206	-0.216544	-1.31717	-3.51658	-1.61439	-1.23598	-2.8691
239	2765	-1.19806	-2.63512	-1.65463	4.64094e+06	A	11.6898	Tnni1	TNNI1	143	troponin I, slow skeletal muscle	Q9WUZ5	http://www.phosphosite.org/proteinAction.do?id=17951&showAllSites=true	ANLK*SVK	2	437.261	6	A	14.3356	4.25732e+06	5.02456e+06	4.09898e+06	3.64847e+06	1.74576e+06	1.77661e+06	2.79397e+06	2.81568e+06	4.64094e+06	3.87373e+06	1.76119e+06	2.80482e+06	11.6898	8.22342	1.23842	0.547175	0.834685	0.379489	0.604365	-0.260695	-1.39787	-0.726507	-0.168904	-1.10429	-0.252064	-1.19806	-2.63512	-1.65463	-1.1242	-2.14993
240	2769	-1.09265	-4.25562	-1.50121	2.45217e+06	A	43.9647	Tnni1	TNNI1	163	troponin I, slow skeletal muscle	Q9WUZ5	http://www.phosphosite.org/proteinAction.do?id=17951&showAllSites=true	K*NVEAMSGMEGR	3	474.887	15	A	25.3302	2.8308e+06	2.07354e+06	2.72376e+06	1.76474e+06	755354	397086	1.90776e+06	1.35916e+06	2.45217e+06	2.24425e+06	576220	1.63346e+06	21.8363	30.2163	43.9647	23.7487	0.915209	0.234983	0.666128	-0.127826	-2.08937	-0.586129	-0.0360349	-1.79579	-0.111686	-1.09265	-4.25562	-1.50121	-1.02529	-3.47206
241	2776	1.03014	-2.51993	-1.44172	4.3854e+06	A	35.3902	Tnni1	TNNI1	182	troponin I, slow skeletal muscle	Q9WUZ5	http://www.phosphosite.org/proteinAction.do?id=17951&showAllSites=true	MFDAAK*SPTSQ	2	648.798	10	A	28.8	4.42282e+06	4.09133e+06	5.29346e+06	3.47735e+06	2.11212e+06	1.26661e+06	3.04887e+06	2.85669e+06	4.25708e+06	4.3854e+06	1.68937e+06	2.95278e+06	5.50599	29.2832	35.3902	4.60217	1.03014	0.396837	0.693617	0.0428466	-1.33338	-0.527788	0.134638	-1.0398	-0.0533454	1.03014	-2.51993	-1.44172	1.09782	-2.05595
242	2780	1.15633	-2.96447	-1.54788	2.84347e+06	A	64.0033	Tnni2	TNNI2	§168	troponin I, fast skeletal muscle	P13412	http://www.phosphosite.org/proteinAction.do?id=3643080&showAllSites=true	NIEEK*SGMEGR	3	455.214	9	A	20.2263	3.57194e+06	1.34615e+06	3.9524e+06	1.73455e+06	1.11158e+06	547431	2.15787e+06	1.01944e+06	2.45905e+06	2.84347e+06	829506	1.58865e+06	64.0033	55.1529	48.0906	50.6714	1.15633	0.337328	0.646045	0.209556	-1.56777	-0.630293	0.301348	-1.2742	-0.15585	1.15633	-2.96447	-1.54788	1.2323	-2.41864
243	2796	-1.33661	-2.92769	-1.52321	9.35514e+06	A	39.3051	Tnnt3; Tnnt3; Tnnt3	TNNT3; TNNT3 iso8; TNNT3 iso11	§159; §137; §135	troponin T, fast skeletal muscle isoform 1	Q9QZ47; Q9QZ47-8; Q9QZ47-11	http://www.phosphosite.org/proteinAction.do?id=15578&showAllSites=true	K*ALSSMGANYSSYLAK	3	602.302	18	A	44.8484	1.08808e+07	7.82945e+06	8.94443e+06	5.05389e+06	3.61452e+06	2.77628e+06	6.72417e+06	5.55931e+06	9.35514e+06	6.99916e+06	3.1954e+06	6.14174e+06	23.0638	39.3051	18.5495	13.4112	0.748161	0.341566	0.65651	-0.418578	-1.54976	-0.607112	-0.326787	-1.25619	-0.132669	-1.33661	-2.92769	-1.52321	-1.25422	-2.38863
244	2800	-1.43351	-4.33779	-1.84021	2.91529e+06	A	46.1668	Tnnt3; Tnnt3; Tnnt3	TNNT3; TNNT3 iso8; TNNT3 iso11	§174; §152; §150	troponin T, fast skeletal muscle isoform 1	Q9QZ47; Q9QZ47-8; Q9QZ47-11	http://www.phosphosite.org/proteinAction.do?id=15578&showAllSites=true	ALSSMGANYSSYLAK*ADQK	3	707.009	15	A	49.4161	3.43978e+06	2.3908e+06	2.69757e+06	1.36979e+06	713026	631112	1.73299e+06	1.43544e+06	2.91529e+06	2.03368e+06	672069	1.58421e+06	25.443	46.1668	8.61836	13.281	0.697591	0.230532	0.543415	-0.519548	-2.11696	-0.879873	-0.427756	-1.82338	-0.405431	-1.43351	-4.33779	-1.84021	-1.34514	-3.5391
245	2804	-1.43351	-4.33779	-1.84021	2.91529e+06	A	46.1668	Tnnt3; Tnnt3; Tnnt3	TNNT3; TNNT3 iso8; TNNT3 iso11	§178; §156; §154	troponin T, fast skeletal muscle isoform 1	Q9QZ47; Q9QZ47-8; Q9QZ47-11	http://www.phosphosite.org/proteinAction.do?id=15578&showAllSites=true	ALSSMGANYSSYLAKADQK*	3	707.009	1	A	49.4161	3.43978e+06	2.3908e+06	2.69757e+06	1.36979e+06	713026	631112	1.73299e+06	1.43544e+06	2.91529e+06	2.03368e+06	672069	1.58421e+06	25.443	46.1668	8.61836	13.281	0.697591	0.230532	0.543415	-0.519548	-2.11696	-0.879873	-0.427756	-1.82338	-0.405431	-1.43351	-4.33779	-1.84021	-1.34514	-3.5391
246	2808	-1.23517	-2.89181	-1.41915	7.73978e+06	A	21.9052	Tnnt3; Tnnt3	TNNT3; TNNT3 iso8	§239; §217	troponin T, fast skeletal muscle isoform 1	Q9QZ47; Q9QZ47-8	http://www.phosphosite.org/proteinAction.do?id=15578&showAllSites=true	QK*YDITTLR	2	626.338	18	A	34.4374	6.87655e+06	8.60302e+06	7.02529e+06	5.50706e+06	3.09102e+06	2.26189e+06	5.23715e+06	5.67051e+06	7.73978e+06	6.26618e+06	2.67645e+06	5.45383e+06	15.773	17.1325	21.9052	5.61866	0.809606	0.345805	0.704649	-0.304708	-1.53197	-0.505022	-0.212916	-1.23839	-0.0305798	-1.23517	-2.89181	-1.41915	-1.15903	-2.35936
247	2820	-1.91933	-3.76281	-1.18987	2.72955e+06	A	19.9047	Tpm1; Tpm1; Tpm1; Tpm1	TPM1; TPM1 iso2; TPM1 iso3; TPM1 iso10	§128; §128; §128; §92	tropomyosin alpha-1 chain isoform 1	P58771; P58771-2; B7ZNL3; G5E8R0	http://www.phosphosite.org/proteinAction.do?id=5375&showAllSites=true	GMK*VIESR	2	517.277	18	A	21.3493	2.91147e+06	2.54764e+06	1.6223e+06	1.22198e+06	708690	742117	2.44396e+06	2.14403e+06	2.72955e+06	1.42214e+06	725404	2.29399e+06	9.4252	19.9047	3.25841	9.24516	0.521016	0.265759	0.840428	-0.940601	-1.91181	-0.250803	-0.84881	-1.61823	0.223639	-1.91933	-3.76281	-1.18987	-1.80101	-3.06999
248	2835	-1.06322	-2.52569	-1.41581	1.10223e+07	A	9.13216	Tpm1	TPM1	§266	tropomyosin alpha-1 chain isoform 1	P58771	http://www.phosphosite.org/proteinAction.do?id=5375&showAllSites=true	SIDDLEDELYAQKLK*YK	4	547.031	9	A	54.5407	1.09952e+07	1.10494e+07	9.92464e+06	1.08092e+07	4.36492e+06	4.3632e+06	7.28243e+06	8.28787e+06	1.10223e+07	1.03669e+07	4.36406e+06	7.78515e+06	0.347685	6.03332	0.0279576	9.13216	0.940543	0.395932	0.706312	-0.0884337	-1.33668	-0.501623	0.00335779	-1.0431	-0.0271805	-1.06322	-2.52569	-1.41581	1.00233	-2.06065
249	2860	-2.44234	-4.06179	-1.27122	2.96158e+06	A	83.4839	Tpm1; Tpm1; Tpm1; Tpm2; Tpm2; Tpm3	TPM1; TPM1 iso2; TPM1 iso3; TPM2; TPM2 iso2; TPM3	§7; §7; §7; §7; §7; §7	tropomyosin alpha-1 chain isoform 1	P58771; P58771-2; B7ZNL3; P58774; P58774-2; P21107	http://www.phosphosite.org/proteinAction.do?id=5375&showAllSites=true	KK*MQMLK	2	510.788	4	A	16.0397	1.73551e+06	4.18765e+06	1.92842e+06	496778	469293	988969	1.30967e+06	3.34975e+06	2.96158e+06	1.2126e+06	729131	2.32971e+06	58.5474	83.4839	50.3979	61.9198	0.409444	0.246197	0.786646	-1.28826	-2.02212	-0.346214	-1.19647	-1.72854	0.128229	-2.44234	-4.06179	-1.27122	-2.29178	-3.31392
250	2863	-1.60732	-3.16396	-1.05625	2.36047e+07	A	43.5605	Tpm2; Tpm2; Tpm3; Tpm3; Tpm4	TPM2; TPM2 iso2; TPM3; TPM3 iso2; TPM4	§128; §128; §128; §92; §92	tropomyosin beta chain	P58774; P58774-2; P21107; P21107-2; Q6IRU2	http://www.phosphosite.org/proteinAction.do?id=9996&showAllSites=true	GMK*VIENR	3	354.19	45	A	20.7471	2.88623e+07	1.83471e+07	1.92092e+07	1.01622e+07	8.5589e+06	6.36207e+06	2.42863e+07	2.0409e+07	2.36047e+07	1.46857e+07	7.46048e+06	2.23477e+07	31.4994	43.5605	20.8216	12.2682	0.622152	0.316059	0.946748	-0.684662	-1.66173	-0.0789478	-0.59287	-1.36815	0.395495	-1.60732	-3.16396	-1.05625	-1.50824	-2.5814
251	2874	-1.37579	-2.81299	-1.14494	1.56542e+06	A	23.814	Tpm2; Tpm2	TPM2; TPM2 iso2	161; 161	tropomyosin beta chain	P58774; P58774-2	http://www.phosphosite.org/proteinAction.do?id=9996&showAllSites=true	HIAEDSDRK*YEEVAR	4	483.736	4	A	21.756	1.55908e+06	1.57175e+06	1.32943e+06	946228	613160	499831	1.43828e+06	1.29622e+06	1.56542e+06	1.13783e+06	556496	1.36725e+06	0.57204	23.814	14.4001	7.34681	0.726853	0.355494	0.873409	-0.460264	-1.4921	-0.195271	-0.368472	-1.19853	0.279171	-1.37579	-2.81299	-1.14494	-1.29098	-2.29505
252	2883	-1.32456	-2.81208	1.1284	4.51602e+07	A	13.6929	Tpm2	TPM2	§205	tropomyosin beta chain	P58774	http://www.phosphosite.org/proteinAction.do?id=9996&showAllSites=true	IVTNNLK*SLEAQADKYSTK	4	560.05	27	A	47.3168	4.27428e+07	3.73003e+07	3.31406e+07	2.72895e+07	1.45232e+07	1.39408e+07	4.49601e+07	4.53602e+07	4.00216e+07	3.02151e+07	1.4232e+07	4.51602e+07	9.61594	13.6929	2.89369	0.626476	0.754969	0.355609	1.1284	-0.40551	-1.49164	0.174274	-0.313718	-1.19806	0.648717	-1.32456	-2.81208	1.1284	-1.24291	-2.29431
253	2941	-1.0428	-2.54266	-1.27402	1.35352e+07	A	7.28342	Tpm3	TPM3	30	tropomyosin alpha-3 chain	P21107	http://www.phosphosite.org/proteinAction.do?id=3079&showAllSites=true	LDKENVLDRAEQAEAEQK*QAEER	4	704.097	18	A	39.7712	1.42323e+07	1.28381e+07	1.28989e+07	1.30604e+07	5.47958e+06	5.1669e+06	1.02689e+07	1.09791e+07	1.35352e+07	1.29796e+07	5.32324e+06	1.0624e+07	7.28342	0.879727	4.15348	4.72688	0.958956	0.393289	0.784916	-0.0604631	-1.34634	-0.34939	0.0313285	-1.05276	0.125053	-1.0428	-2.54266	-1.27402	1.02195	-2.07449
254	2965	-2.47722	-1.21623	-1.4315	1.57233e+07	A	12.2746	Tuba1a; Tuba1b; Tuba3a; Tuba3b; Tuba4a	TUBA1A; TUBA1B; TUBA3D; TUBA3E; TUBA4A	§280, §304; §280, §304; §280, §304; §280, §304; §280, §304	tubulin alpha-1A chain	P68369; P05213; P05214; NP_033475; P68368	http://www.phosphosite.org/proteinAction.do?id=2788&showAllSites=true	IHFPLATYAPVISAEK*AYHEQLSVAEITNACFEPANQM#VK*CDPR	5	1052.91	5	A	73.1095	1.60765e+07	1.53701e+07	5.79625e+06	6.89805e+06	1.2383e+07	1.34729e+07	1.10424e+07	1.09252e+07	1.57233e+07	6.34715e+06	1.29279e+07	1.09838e+07	3.17699	12.2746	5.96135	0.754458	0.403679	0.822215	0.698569	-1.30872	-0.282413	-0.517525	-1.21693	0.0111641	-0.0430825	-2.47722	-1.21623	-1.4315	-2.32451	1.00777
255	2997	-3.02428	-1.20729	-1.64487	1.36893e+07	A	9.82424	Tuba1a; Tuba1b; Tuba1c; Tuba3a; Tuba3b	TUBA1A; TUBA1B; TUBA1C; TUBA3D; TUBA3E	§326, §336; §326, §336; §326, §336; §326, §336; §326, §336	tubulin alpha-1A chain	P68369; P05213; P68373; P05214; NP_033475	http://www.phosphosite.org/proteinAction.do?id=2788&showAllSites=true	GDVVPK*DVNAAIATIK*TK	4	517.79	15	A	52.3182	1.46403e+07	1.27384e+07	4.69736e+06	4.35559e+06	1.16925e+07	1.09853e+07	8.40197e+06	8.24287e+06	1.36893e+07	4.52648e+06	1.13389e+07	8.32242e+06	9.82424	5.33892	4.40997	1.35182	0.330657	0.828302	0.607949	-1.59659	-0.271771	-0.717977	-1.5048	0.0218061	-0.243534	-3.02428	-1.20729	-1.64487	-2.83785	1.01523
256	3000	-2.47865	-1.21425	-1.1331	4.4826e+07	A	3.42436	Tuba1a; Tuba1c; Tuba3a; Tuba3b; Tuba8	TUBA1A; TUBA1C; TUBA3D; TUBA3E; TUBA8	352; 352; 352; 352; 352	tubulin alpha-1A chain	P68369; P68373; P05214; NP_033475; Q9JJZ2	http://www.phosphosite.org/proteinAction.do?id=2788&showAllSites=true	TIQFVDWCPTGFK*VGINYQPPTVVPGGDLAK	3	1173.6	32	A	77.9496	4.52454e+07	4.44066e+07	1.80046e+07	1.8165e+07	3.78104e+07	3.60226e+07	3.96624e+07	3.94588e+07	4.4826e+07	1.80848e+07	3.69165e+07	3.95606e+07	1.32315	0.627243	3.42436	0.363958	0.403445	0.823552	0.882537	-1.30956	-0.280069	-0.180271	-1.21776	0.0135081	0.294171	-2.47865	-1.21425	-1.1331	-2.32586	1.00941
257	3005	-2.45974	-1.31968	-1.35582	1.26739e+07	A	9.14338	Tuba1a; Tuba1c; Tuba3a; Tuba3b; Tuba8	TUBA1A; TUBA1C; TUBA3D; TUBA3E; TUBA8	352, §370; 352, §370; 352, §370; 352, §370; 352, §370	tubulin alpha-1A chain	P68369; P68373; P05214; NP_033475; Q9JJZ2	http://www.phosphosite.org/proteinAction.do?id=2788&showAllSites=true	TIQFVDWCPTGFK*VGINYQPPTVVPGGDLAK*VQR	4	1004.77	12	A	73.779	1.2478e+07	1.28698e+07	5.08704e+06	5.21803e+06	9.37522e+06	9.83226e+06	9.9521e+06	8.74337e+06	1.26739e+07	5.15253e+06	9.60374e+06	9.34774e+06	2.18569	1.79764	3.36508	9.14338	0.406547	0.757758	0.737559	-1.29851	-0.400191	-0.43917	-1.20671	-0.106613	0.0352724	-2.45974	-1.31968	-1.35582	-2.30811	-1.0767
258	3011	-2.59783	-1.08945	-1.22216	1.90711e+07	A	10.9178	Tuba1c	TUBA1C	280	tubulin alpha-1C chain	P68373	http://www.phosphosite.org/proteinAction.do?id=11549&showAllSites=true	IHFPLATYAPVISAEK*AYHEQLTVAEITNACFEPANQM#VK	5	927.264	5	A	77.1167	1.85584e+07	1.95837e+07	6.77442e+06	7.9079e+06	1.79425e+07	1.70677e+07	1.57967e+07	1.54122e+07	1.90711e+07	7.34116e+06	1.75051e+07	1.56044e+07	3.80129	10.9178	3.53375	1.74213	0.384937	0.91789	0.818226	-1.3773	-0.123606	-0.289428	-1.28551	0.169971	0.185015	-2.59783	-1.08945	-1.22216	-2.43769	1.12504
259	3013	-2.70423	-1.18446	-1.61446	1.43804e+07	A	12.1943	Tuba1c	TUBA1C	§304	tubulin alpha-1C chain	P68373	http://www.phosphosite.org/proteinAction.do?id=11549&showAllSites=true	AYHEQLTVAEITNACFEPANQM#VK*CDPR	4	856.394	9	A	52.2655	1.5123e+07	1.36378e+07	5.63291e+06	5.00256e+06	1.26867e+07	1.15951e+07	9.67532e+06	8.13923e+06	1.43804e+07	5.31774e+06	1.21409e+07	8.90728e+06	7.30266	8.38188	6.35726	12.1943	0.369791	0.844267	0.619404	-1.43522	-0.244229	-0.691047	-1.34343	0.0493484	-0.216605	-2.70423	-1.18446	-1.61446	-2.53754	1.0348
260	3019	-3.18273	-1.50915	-1.97293	1.19099e+07	A	18.3786	Tuba4a	TUBA4A	§336	tubulin alpha-4A chain	P68368	http://www.phosphosite.org/proteinAction.do?id=6833807&showAllSites=true	DVNAAIAAIK*TK	3	443.589	13	A	43.984	1.20954e+07	1.17244e+07	4.0074e+06	3.47668e+06	8.91737e+06	6.8662e+06	6.04752e+06	6.02579e+06	1.19099e+07	3.74204e+06	7.89178e+06	6.03665e+06	2.20277	10.0285	18.3786	0.254547	0.314196	0.662623	0.50686	-1.67027	-0.593739	-0.980341	-1.57847	-0.300162	-0.505899	-3.18273	-1.50915	-1.97293	-2.98654	-1.23128
261	3020	-3.36727	-2.32023	-1.93245	2.01423e+07	A	40.884	Tubb1; Tubb2a; Tubb2b; Tubb2c; Tubb3; Tubb4; Tubb5; Tubb6	TUBB1; TUBB2A; TUBB2B; TUBB2C; TUBB3; TUBB4; TUBB; TUBB6	§252; §252; §252; §252; §252; §252; §252; §252	tubulin, beta 1	A2AQ07; Q7TMM9; Q9CWF2; P68372; Q9ERD7; Q9D6F9; P99024; Q922F4	http://www.phosphosite.org/proteinAction.do?id=4247602&showAllSites=true	K*LAVNMVPFPR	2	693.39	20	A	52.2655	2.33592e+07	1.69255e+07	7.32836e+06	4.63523e+06	1.11908e+07	6.1715e+06	1.27324e+07	8.11402e+06	2.01423e+07	5.98179e+06	8.68117e+06	1.04232e+07	22.586	31.8355	40.884	31.3308	0.296976	0.430991	0.517477	-1.75158	-1.21427	-0.950433	-1.65979	-0.920693	-0.475991	-3.36727	-2.32023	-1.93245	-3.1597	-1.89302
262	3032	-2.55656	1.16602	1.11414	1.09929e+08	A	13.2433	Tubb2a; Tubb2b; Tubb2c; Tubb5	TUBB2A; TUBB2B; TUBB2C; TUBB	§103; §103; §103; §103	tubulin beta-2A chain	Q7TMM9; Q9CWF2; P68372; P99024	http://www.phosphosite.org/proteinAction.do?id=2137703&showAllSites=true	SGPFGQIFRPDNFVFGQSGAGNNWAK*GHYTEGAELVDSVLDVVRK	5	996.895	53	A	87.5175	8.70314e+07	1.01523e+08	3.35969e+07	4.01562e+07	1.14552e+08	1.05305e+08	1.14874e+08	9.52013e+07	9.42771e+07	3.68765e+07	1.09929e+08	1.05037e+08	10.869	12.5773	5.94761	13.2433	0.391151	1.16602	1.11414	-1.3542	0.221587	0.155925	-1.26241	0.515164	0.630367	-2.55656	1.16602	1.11414	-2.39897	1.42916
263	3039	-2.54482	1.00127	-1.36245	2.67933e+07	A	13.304	Tubb2a; Tubb2b	TUBB2A; TUBB2B	154; 154	tubulin beta-2A chain	Q7TMM9; Q9CWF2	http://www.phosphosite.org/proteinAction.do?id=2137703&showAllSites=true	ESESCDCLQGFQLTHSLGGGTGSGMGTLLISK*IREEYPDR	5	900.823	2	A	65.1065	2.74594e+07	2.60593e+07	9.52603e+06	1.15044e+07	2.75008e+07	2.60857e+07	1.78973e+07	2.1384e+07	2.67594e+07	1.05152e+07	2.67933e+07	1.96406e+07	3.69968	13.304	3.73456	12.5529	0.392956	1.00127	0.733971	-1.34756	0.0018269	-0.446204	-1.25577	0.295404	0.0282383	-2.54482	1.00127	-1.36245	-2.38795	1.22723
264	3087	-2.80743	-1.46043	-1.63821	2.56947e+07	A	25.8587	Tubb2a; Tubb2b; Tubb2c; Tubb5	TUBB2A; TUBB2B; TUBB2C; TUBB	§324; §324; §324; §324	tubulin beta-2A chain	Q7TMM9; Q9CWF2; P68372; P99024	http://www.phosphosite.org/proteinAction.do?id=2137703&showAllSites=true	MSMK*EVDEQM#LNVQNK	3	685.317	77	A	37.1162	2.44807e+07	2.69087e+07	1.08259e+07	7.47889e+06	1.94017e+07	1.5786e+07	1.62583e+07	1.51109e+07	2.56947e+07	9.15239e+06	1.75939e+07	1.56846e+07	6.68183	25.8587	14.5318	5.17279	0.356198	0.684728	0.610421	-1.48925	-0.546398	-0.712123	-1.39746	-0.25282	-0.23768	-2.80743	-1.46043	-1.63821	-2.63437	-1.19153
265	3108	-2.73534	-1.35644	-1.81762	1.3755e+08	A	10.7733	Tubb2a; Tubb2b; Tubb2c; Tubb5	TUBB2A; TUBB2B; TUBB2C; TUBB	§336; §336; §336; §336	tubulin beta-2A chain	Q7TMM9; Q9CWF2; P68372; P99024	http://www.phosphosite.org/proteinAction.do?id=2137703&showAllSites=true	EVDEQM#LNVQNK*NSSYFVEWIPNNVK	3	1085.52	19	A	65.6017	1.30222e+08	1.44878e+08	4.64555e+07	5.4117e+07	9.74007e+07	1.0541e+08	7.29514e+07	7.84005e+07	1.3755e+08	5.02863e+07	1.01405e+08	7.5676e+07	7.53406	10.7733	5.58494	5.09154	0.365585	0.737225	0.55017	-1.45172	-0.439823	-0.86205	-1.35993	-0.146245	-0.387607	-2.73534	-1.35644	-1.81762	-2.56673	-1.10669
266	3113	-2.48252	-1.40691	-1.66174	1.878e+08	A	17.8074	Tubb2a; Tubb2b; Tubb2c; Tubb4; Tubb5	TUBB2A; TUBB2B; TUBB2C; TUBB4; TUBB	§350; §350; §350; §350; §350	tubulin beta-2A chain	Q7TMM9; Q9CWF2; P68372; Q9D6F9; P99024	http://www.phosphosite.org/proteinAction.do?id=2137703&showAllSites=true	NSSYFVEWIPNNVK*TAVCDIPPR	3	940.797	126	A	73.2169	1.78598e+08	1.97002e+08	6.61235e+07	8.51744e+07	1.27173e+08	1.39796e+08	1.14285e+08	1.11743e+08	1.878e+08	7.5649e+07	1.33484e+08	1.13014e+08	6.9293	17.8074	6.68671	1.59045	0.402817	0.71078	0.601778	-1.3118	-0.492525	-0.732698	-1.22001	-0.198948	-0.258255	-2.48252	-1.40691	-1.66174	-2.32949	-1.14786
267	3156	-2.54482	1.00127	-1.36245	2.67933e+07	A	13.304	Tubb2c; Tubb5	TUBB2C; TUBB	154; 154	tubulin beta-2C chain	P68372; P99024	http://www.phosphosite.org/proteinAction.do?id=8405&showAllSites=true	EAESCDCLQGFQLTHSLGGGTGSGM#GTLLISK*IREEYPDR	5	900.823	42	A	65.1065	2.74594e+07	2.60593e+07	9.52603e+06	1.15044e+07	2.75008e+07	2.60857e+07	1.78973e+07	2.1384e+07	2.67594e+07	1.05152e+07	2.67933e+07	1.96406e+07	3.69968	13.304	3.73456	12.5529	0.392956	1.00127	0.733971	-1.34756	0.0018269	-0.446204	-1.25577	0.295404	0.0282383	-2.54482	1.00127	-1.36245	-2.38795	1.22723
268	3178	-8.25662	-2.10683	-1.99865	3.02183e+06	A	22.6652	Tubb3	TUBB3	§58	tubulin beta-3 chain	Q9ERD7	http://www.phosphosite.org/proteinAction.do?id=4852&showAllSites=true	ISVYYNEASSHK*YVPR	3	676.338	4	A	35.5316	3.09522e+06	2.94844e+06	378468	353510	1.39575e+06	1.47284e+06	1.75425e+06	1.26962e+06	3.02183e+06	365989	1.4343e+06	1.51193e+06	3.43482	4.82201	3.8005	22.6652	0.121115	0.474646	0.500337	-3.04555	-1.07508	-0.999029	-2.95376	-0.7815	-0.524586	-8.25662	-2.10683	-1.99865	-7.74766	-1.71892
269	3190	-2.45399	1.04258	-1.5431	2.97523e+08	A	16.3293	Tubb5	TUBB	§297	tubulin beta-5 chain	P99024	http://www.phosphosite.org/proteinAction.do?id=2786&showAllSites=true	ALTVPELTQQVFDAK*NM#M#AACDPR	3	951.451	61	A	63.874	2.59766e+08	3.10979e+08	1.02862e+08	1.29717e+08	2.71451e+08	3.23596e+08	1.69148e+08	2.00722e+08	2.85372e+08	1.16289e+08	2.97523e+08	1.84935e+08	12.6897	16.3293	12.393	12.0721	0.4075	1.04258	0.648048	-1.29513	0.0601564	-0.625828	-1.20334	0.353734	-0.151385	-2.45399	1.04258	-1.5431	-2.30272	1.27786
270	3202	-3.13847	-1.06033	-1.59255	303654	H	43.3968	Tubb5	TUBB	§379	tubulin beta-5 chain	P99024	http://www.phosphosite.org/proteinAction.do?id=2786&showAllSites=true	MAVTFIGNSTAIQELFK*R	3	714.045	4	H	75.4444	396833	210474	94050	99454.1	335743	237008	207485	173858	303654	96752	286375	190671	43.3968	3.94954	24.3793	12.4706	0.318626	0.943099	0.627924	-1.65006	-0.0845189	-0.671337	-1.55827	0.209058	-0.196895	-3.13847	-1.06033	-1.59255	-2.94501	1.15593
271	3210	-3.02902	-1.1465	-1.75161	2.05829e+08	A	2.20109	Tubb5	TUBB	§58	tubulin beta-5 chain	P99024	http://www.phosphosite.org/proteinAction.do?id=2786&showAllSites=true	ISVYYNEATGGK*YVPR	3	644.327	32	A	42.1051	2.02625e+08	2.09032e+08	6.71993e+07	6.87051e+07	1.77724e+08	1.81332e+08	1.16772e+08	1.18244e+08	2.05829e+08	6.79522e+07	1.79528e+08	1.17508e+08	2.20109	1.56689	1.42078	0.885882	0.330139	0.872219	0.570902	-1.59885	-0.197238	-0.808685	-1.50706	0.0963397	-0.334243	-3.02902	-1.1465	-1.75161	-2.84231	1.06906
272	3220	-1.55503	-2.62349	-1.70107	4.887e+06	A	30.8029	Utrn	utrophin	§1334	utrophin	O08614	http://www.phosphosite.org/proteinAction.do?id=11125&showAllSites=true	QISLEK*QLQVLR	3	523.642	7	A	53.5136	4.77376e+06	5.00025e+06	3.39331e+06	2.8921e+06	2.26852e+06	1.45705e+06	2.76181e+06	2.984e+06	4.887e+06	3.14271e+06	1.86278e+06	2.8729e+06	3.27703	11.2772	30.8029	5.46877	0.643074	0.381171	0.587865	-0.636943	-1.39149	-0.766442	-0.545151	-1.09791	-0.291999	-1.55503	-2.62349	-1.70107	-1.45917	-2.14045
273	3389	-2.48106	-2.56684	-1.82221	1.08583e+07	A	37.4858	Vim	vimentin	§373	vimentin	P20152	http://www.phosphosite.org/proteinAction.do?id=2700&showAllSites=true	LQDEIQNMK*EEMAR	3	616.957	24	A	46.9191	1.25042e+07	9.21244e+06	5.53655e+06	3.21644e+06	4.43818e+06	4.02231e+06	6.04144e+06	5.87635e+06	1.08583e+07	4.37649e+06	4.23024e+06	5.95889e+06	21.4366	37.4858	6.95139	1.95901	0.403054	0.389585	0.548785	-1.31096	-1.35999	-0.865687	-1.21916	-1.06641	-0.391244	-2.48106	-2.56684	-1.82221	-2.32812	-2.09422
274	Apoptosis
275	3447	2.92457	1.33261	1.38394	663271	A	56.6094	Bag2	Bag2	§195	BAG family molecular chaperone regulator 2	Q91YN9	http://www.phosphosite.org/proteinAction.do?id=5719&showAllSites=true	LLEHAK*GAGSK	2	612.838	7	A	13.1255	317576	136010	639855	686687	311373	293080	305850	321888	226793	663271	302226	313869	56.6094	4.99272	4.27997	3.61332	2.92457	1.33261	1.38394	1.54822	0.414252	0.468786	1.64001	0.70783	0.943229	2.92457	1.33261	1.38394	3.11669	1.63335
276	3452	2.63764	1.67801	1.16864	1.37117e+07	A	42.3869	Bag2	Bag2	§200	BAG family molecular chaperone regulator 2	Q91YN9	http://www.phosphosite.org/proteinAction.do?id=5719&showAllSites=true	GAGSK*SLQNTDGKFN	3	546.601	24	A	22.8661	5.42221e+06	4.97477e+06	1.78214e+07	9.60204e+06	9.63381e+06	7.81238e+06	6.06429e+06	6.08606e+06	5.19849e+06	1.37117e+07	8.7231e+06	6.07518e+06	6.08616	42.3869	14.7648	0.253401	2.63764	1.67801	1.16864	1.39925	0.746748	0.224834	1.49104	1.04033	0.699277	2.63764	1.67801	1.16864	2.81091	2.05669
277	3484	-2.73337	-1.64707	-1.74608	4.29551e+06	A	34.182	Sh3glb1	SH3GLB1	§355	endophilin-B1	Q9JK48	http://www.phosphosite.org/proteinAction.do?id=14107&showAllSites=true	GK*VPITYLELLN	2	737.419	3	A	71.7374	3.94761e+06	4.6434e+06	1.19167e+06	1.95135e+06	2.23968e+06	2.97627e+06	2.43388e+06	2.48628e+06	4.29551e+06	1.57151e+06	2.60797e+06	2.46008e+06	11.4537	34.182	19.9713	1.50595	0.365849	0.60714	0.57271	-1.45068	-0.719899	-0.804123	-1.35889	-0.426322	-0.32968	-2.73337	-1.64707	-1.74608	-2.56487	-1.3438
278	Cell cycle regulation
279	3566	-1.1715	-1.76084	-2.50593	3.30685e+06	A	14.9853	Dnaja2	DNAJA2	§134	dnaJ homolog subfamily A member 2	Q9QYJ0	http://www.phosphosite.org/proteinAction.do?id=21960&showAllSites=true	TTK*LQLSK	2	516.806	4	A	21.5223	3.29979e+06	3.31392e+06	2.52366e+06	3.12187e+06	1.85938e+06	1.89661e+06	1.23608e+06	1.40314e+06	3.30685e+06	2.82276e+06	1.87799e+06	1.31961e+06	0.302003	14.9853	1.40184	8.95145	0.85361	0.56791	0.399053	-0.228351	-0.816267	-1.32535	-0.13656	-0.522689	-0.850904	-1.1715	-1.76084	-2.50593	-1.09928	-1.43663
280	3574	-1.65046	-3.66455	-1.65084	8.72856e+06	A	21.165	Haus8	HAUS8	47	HAUS augmin-like complex subunit 8 isoform 1	Q99L00	http://www.phosphosite.org/proteinAction.do?id=3754570&showAllSites=true	K*VSGAAKEEKPP	3	452.249	1	A	24.9078	9.07817e+06	8.37896e+06	6.08003e+06	4.49707e+06	2.38695e+06	2.37684e+06	5.53221e+06	5.0425e+06	8.72856e+06	5.28855e+06	2.38189e+06	5.28736e+06	5.66438	21.165	0.300116	6.5491	0.60589	0.272885	0.605753	-0.722871	-1.87364	-0.723197	-0.63108	-1.58006	-0.248755	-1.65046	-3.66455	-1.65084	-1.54872	-2.98982
281	3581	-2.72906	-1.2129	-1.89782	6.22569e+06	A	27.1463	Mcm5	MCM5	279	DNA replication licensing factor MCM5	P49718	http://www.phosphosite.org/proteinAction.do?id=14185&showAllSites=true	FGLNPSK*GR	3	363.865	5	A	25.8622	6.15802e+06	6.29337e+06	2.71916e+06	1.84337e+06	5.46384e+06	4.80192e+06	3.20058e+06	3.36031e+06	6.22569e+06	2.28126e+06	5.13288e+06	3.28045e+06	1.53731	27.1463	9.11856	3.44299	0.366427	0.824468	0.526921	-1.4484	-0.278465	-0.924341	-1.35661	0.015112	-0.449899	-2.72906	-1.2129	-1.89782	-2.56083	1.01053
282	3582	-2.44982	1.06609	-1.10803	2.19204e+06	A	10.1135	Mcm5	MCM5	§336	DNA replication licensing factor MCM5	P49718	http://www.phosphosite.org/proteinAction.do?id=14185&showAllSites=true	LAALPNIYELISK*SISPSIFGGM#DM#K	3	981.173	8	A	98.2974	2.1926e+06	1.91971e+06	779287	899330	2.13042e+06	2.25366e+06	1.78105e+06	1.93031e+06	2.05615e+06	839309	2.19204e+06	1.85568e+06	9.38478	10.1135	3.97541	5.68735	0.408194	1.06609	0.9025	-1.29267	0.0923284	-0.148001	-1.20088	0.385906	0.326442	-2.44982	1.06609	-1.10803	-2.2988	1.30668
283	3584	-5.08806	-1.31684	-2.26122	2.29005e+06	A	21.8502	Mcm5	MCM5	350	DNA replication licensing factor MCM5	P49718	http://www.phosphosite.org/proteinAction.do?id=14185&showAllSites=true	K*AIACLLFGGSR	3	469.591	2	A	55.7199	2.31361e+06	2.26649e+06	448778	451389	1.748e+06	1.73011e+06	1.16923e+06	856278	2.29005e+06	450083	1.73905e+06	1.01275e+06	1.45511	0.410094	0.727393	21.8502	0.196539	0.759396	0.44224	-2.34711	-0.397077	-1.1771	-2.25532	-0.103499	-0.702656	-5.08806	-1.31684	-2.26122	-4.77441	-1.07438
284	3587	-3.49916	-1.12936	-1.87532	7.6392e+06	A	20.7729	Mcm5	MCM5	386	DNA replication licensing factor MCM5	P49718	http://www.phosphosite.org/proteinAction.do?id=14185&showAllSites=true	RGDINLLM#LGDPGTAK*SQLLK	4	593.326	11	A	58.1535	7.66686e+06	7.61154e+06	2.28473e+06	2.08157e+06	7.39877e+06	6.12963e+06	3.47519e+06	4.67189e+06	7.6392e+06	2.18315e+06	6.7642e+06	4.07354e+06	0.512101	6.58011	13.2672	20.7729	0.285783	0.885459	0.533242	-1.80701	-0.175503	-0.907137	-1.71522	0.118074	-0.432695	-3.49916	-1.12936	-1.87532	-3.28346	1.08529
285	3589	-3.49916	-1.12936	-1.87532	7.6392e+06	A	20.7729	Mcm5	MCM5	391	DNA replication licensing factor MCM5	P49718	http://www.phosphosite.org/proteinAction.do?id=14185&showAllSites=true	RGDINLLM#LGDPGTAKSQLLK*	4	593.326	1	A	58.1535	7.66686e+06	7.61154e+06	2.28473e+06	2.08157e+06	7.39877e+06	6.12963e+06	3.47519e+06	4.67189e+06	7.6392e+06	2.18315e+06	6.7642e+06	4.07354e+06	0.512101	6.58011	13.2672	20.7729	0.285783	0.885459	0.533242	-1.80701	-0.175503	-0.907137	-1.71522	0.118074	-0.432695	-3.49916	-1.12936	-1.87532	-3.28346	1.08529
286	3590	-5.7112	-1.71558	-2.38807	7.16543e+06	A	9.66114	Mcm5	MCM5	395	DNA replication licensing factor MCM5	P49718	http://www.phosphosite.org/proteinAction.do?id=14185&showAllSites=true	FVEK*CSPIGVYTSGK	3	595.966	2	A	39.1972	6.89069e+06	7.44017e+06	1.2211e+06	1.28816e+06	4.34983e+06	4.00354e+06	3.20549e+06	2.79553e+06	7.16543e+06	1.25463e+06	4.17668e+06	3.00051e+06	5.42244	3.77923	5.86258	9.66114	0.175095	0.582893	0.418748	-2.51379	-0.778697	-1.25585	-2.422	-0.485119	-0.781403	-5.7112	-1.71558	-2.38807	-5.35914	-1.3997
287	3592	-2.68217	-1.18549	-1.74392	3.69366e+06	A	29.5588	Mcm5	MCM5	580	DNA replication licensing factor MCM5	P49718	http://www.phosphosite.org/proteinAction.do?id=14185&showAllSites=true	LSAEAAEK*LK	3	391.887	7	A	26.7154	3.48785e+06	3.89947e+06	1.66495e+06	1.08928e+06	3.39629e+06	2.83518e+06	2.10203e+06	2.13403e+06	3.69366e+06	1.37712e+06	3.11573e+06	2.11803e+06	7.88004	29.5588	12.7343	1.06833	0.372832	0.843535	0.573422	-1.4234	-0.24548	-0.802332	-1.33161	0.0480971	-0.327889	-2.68217	-1.18549	-1.74392	-2.51683	1.0339
288	3594	-2.68217	-1.18549	-1.74392	3.69366e+06	A	29.5588	Mcm5	MCM5	582	DNA replication licensing factor MCM5	P49718	http://www.phosphosite.org/proteinAction.do?id=14185&showAllSites=true	LSAEAAEKLK*	3	391.887	1	A	26.7154	3.48785e+06	3.89947e+06	1.66495e+06	1.08928e+06	3.39629e+06	2.83518e+06	2.10203e+06	2.13403e+06	3.69366e+06	1.37712e+06	3.11573e+06	2.11803e+06	7.88004	29.5588	12.7343	1.06833	0.372832	0.843535	0.573422	-1.4234	-0.24548	-0.802332	-1.33161	0.0480971	-0.327889	-2.68217	-1.18549	-1.74392	-2.51683	1.0339
289	3595	-3.41604	-1.37727	-1.85657	1.93462e+06	A	36.4285	Mcm6	MCM6	§205	DNA replication licensing factor MCM6	P97311	http://www.phosphosite.org/proteinAction.do?id=8759&showAllSites=true	FVDFQK*VR	3	384.877	2	A	35.7749	2.33509e+06	1.53416e+06	566335		1.76651e+06	1.04285e+06	1.04593e+06	1.03816e+06	1.93462e+06	566335	1.40468e+06	1.04204e+06	29.274		36.4285	0.527531	0.292736	0.726074	0.538629	-1.77233	-0.461812	-0.892636	-1.68053	-0.168235	-0.418193	-3.41604	-1.37727	-1.85657	-3.20547	-1.12368
290	3603	-3.6897	1.18894	-1.08538	400907	A	66.8501	Ncapd2	CNAP1	992	condensin complex subunit 1	Q8K2Z4	http://www.phosphosite.org/proteinAction.do?id=9045&showAllSites=true	SICEK*ELLDGNQVLAAFVPLLLK	3	895.495	4	A	98.7249	357841	316550	48188.9	134588	402673	399140	336512	284832	337195	91388.3	400907	310672	8.65864	66.8501	0.62306	11.7625	0.271025	1.18894	0.921341	-1.8835	0.249681	-0.118194	-1.79171	0.543258	0.356249	-3.6897	1.18894	-1.08538	-3.46226	1.45726
291	3605	-4.13837	-1.23759	-1.59977	512382	A	41.263	Ncaph	NCAPH	§121	condensin complex subunit 2	Q8C156	http://www.phosphosite.org/proteinAction.do?id=9043&showAllSites=true	ITTK*NAFGLHLIDFMSEILK	4	602.078	3	A	94.0155	593954	430811	87687.4	159938	469737	358297	304685	335887	512382	123813	414017	320286	22.5143	41.263	19.033	6.88847	0.241641	0.808024	0.625092	-2.04906	-0.30753	-0.67786	-1.95727	-0.0139522	-0.203418	-4.13837	-1.23759	-1.59977	-3.88327	-1.00972
292	3658	1.81955	-3.5902	-1.66944	3.65556e+06	A	57.3699	Peg10	PEG10	§813, §832	retrotransposon-derived protein PEG10 isoform 2	Q7TN75	http://www.phosphosite.org/proteinAction.do?id=2804403&showAllSites=true	NVK*DGLMTPTVAPNGAQVLQVK*R	4	666.862	25	A	46.9732	2.29714e+06	1.72095e+06	5.13849e+06	2.17262e+06	550945	568239	1.46309e+06	943756	2.00905e+06	3.65556e+06	559592	1.20342e+06	20.2795	57.3699	2.18518	30.5151	1.81955	0.278536	0.599002	0.86358	-1.84406	-0.739366	0.955371	-1.55049	-0.264924	1.81955	-3.5902	-1.66944	1.93908	-2.92916
293	Cell development/differentiation
294	3739	-2.02066	-1.9363	-2.47299	1.98269e+06	A	28.2881	Fhl1; Fhl1	FHL1; FHL1 iso2	34; 34	four and a half LIM domains protein 1 isoform 1	P97447; P97447-2	http://www.phosphosite.org/proteinAction.do?id=9041&showAllSites=true	CFDK*FCANTCVDCR	3	656.26	5	A	36.9307	2.21938e+06	1.746e+06	1.17747e+06	784939	1.04046e+06	1.00746e+06	884733	718741	1.98269e+06	981207	1.02396e+06	801737	16.8824	28.2881	2.27896	14.64	0.494887	0.51645	0.404368	-1.01483	-0.9533	-1.30626	-0.923038	-0.659723	-0.831815	-2.02066	-1.9363	-2.47299	-1.8961	-1.57978
295	Chaperone
296	3790	-1.33848	-2.21373	-2.64467	1.36882e+06	A	12.5708	Dnajb2	DNAJB2 iso3	§301	dnaJ homolog subfamily B member 2 isoform 3	Q3TB24	http://www.phosphosite.org/proteinAction.do?id=22599011&showAllSites=true	DLDVGGTHK*SVR	2	699.36	5	A	21.0869	1.27999e+06	1.45766e+06	1.00942e+06	1.03591e+06	563371	673297	498137	537018	1.36882e+06	1.02267e+06	618334	517577	9.1778	1.83187	12.5708	5.3119	0.747115	0.451727	0.378118	-0.420598	-1.14648	-1.40309	-0.328807	-0.852901	-0.928647	-1.33848	-2.21373	-2.64467	-1.25597	-1.80613
297	3843	-2.47682	-1.41462	-1.87778	6.74985e+06	A	15.2594	Hspa4l	HSPA4L	§221	heat shock 70 kDa protein 4L	P48722	http://www.phosphosite.org/proteinAction.do?id=12544&showAllSites=true	LK*VLATTFDPYLGGR	3	588.993	2	A	60.0102	6.70077e+06	6.79892e+06	2.85333e+06	2.59707e+06	4.92036e+06	4.62262e+06	3.20672e+06	3.98244e+06	6.74985e+06	2.7252e+06	4.77149e+06	3.59458e+06	1.02827	6.6491	4.41235	15.2594	0.403743	0.706903	0.532542	-1.30849	-0.500416	-0.909032	-1.2167	-0.206838	-0.434589	-2.47682	-1.41462	-1.87778	-2.32414	-1.15416
298	3847	-3.36311	-1.37298	-1.98077	7.8668e+06	A	11.0157	Hspa4l	HSPA4L	§351	heat shock 70 kDa protein 4L	P48722	http://www.phosphosite.org/proteinAction.do?id=12544&showAllSites=true	IPAVK*EQVTR	3	418.91	8	A	25.204	8.47956e+06	7.25403e+06	2.50776e+06	2.17052e+06	5.81647e+06	5.64297e+06	4.07215e+06	3.87102e+06	7.8668e+06	2.33914e+06	5.72972e+06	3.97159e+06	11.0157	10.1944	2.1412	3.58091	0.297343	0.728342	0.504854	-1.7498	-0.457312	-0.986061	-1.65801	-0.163735	-0.511618	-3.36311	-1.37298	-1.98077	-3.1558	-1.12018
299	3848	-3.06329	-1.19411	-1.62407	1.02633e+07	A	8.25227	Hspa4l	HSPA4L	§360	heat shock 70 kDa protein 4L	P48722	http://www.phosphosite.org/proteinAction.do?id=12544&showAllSites=true	FFLK*DISTTLNADEAVAR	3	709.036	8	A	65.707	1.0148e+07	1.03787e+07	3.54594e+06	3.15493e+06	8.61034e+06	8.57958e+06	5.96168e+06	6.67734e+06	1.02633e+07	3.35043e+06	8.59496e+06	6.31951e+06	1.58925	8.25227	0.25302	8.00773	0.326447	0.837444	0.615737	-1.61508	-0.255936	-0.699613	-1.52329	0.0376415	-0.22517	-3.06329	-1.19411	-1.62407	-2.87445	1.02643
300	3852	-4.4803	-1.51679	-1.89369	1.13324e+07	A	34.6636	Hspa4l	HSPA4L	§53	heat shock 70 kDa protein 4L	P48722	http://www.phosphosite.org/proteinAction.do?id=12544&showAllSites=true	AIGNAAK*SQIVTNVR	3	552.644	12	A	32.6897	1.37628e+07	8.90201e+06	3.14936e+06	1.90941e+06	8.18699e+06	6.75563e+06	6.37418e+06	5.59444e+06	1.13324e+07	2.52939e+06	7.47131e+06	5.98431e+06	30.3298	34.6636	13.5468	9.21333	0.223199	0.659287	0.528071	-2.16359	-0.601021	-0.921197	-2.0718	-0.307444	-0.446755	-4.4803	-1.51679	-1.89369	-4.20412	-1.23751
301	3939	-2.98649	1.12708	-1.6232	3.24908e+06	A	41.366	Hsph1	HSP105	§221	heat shock protein 105 kDa	Q61699	http://www.phosphosite.org/proteinAction.do?id=2296&showAllSites=true	LK*VLGTAFDPFLGGK	3	559.65	4	A	68.412	2.696e+06	3.0695e+06	682924	1.24761e+06	2.94242e+06	3.55575e+06	1.68499e+06	1.86695e+06	2.88275e+06	965266	3.24908e+06	1.77597e+06	9.16159	41.366	13.3481	7.24479	0.334842	1.12708	0.616067	-1.57845	0.172586	-0.698841	-1.48666	0.466163	-0.224398	-2.98649	1.12708	-1.6232	-2.80239	1.38143
302	3944	-3.77206	-1.57469	-2.20573	3.07761e+06	A	29.0294	Hsph1	HSP105	351	heat shock protein 105 kDa	Q61699	http://www.phosphosite.org/proteinAction.do?id=2296&showAllSites=true	IPAVK*ER	2	463.774	3	A	17.5767	3.19952e+06	2.9557e+06	983375	648418	1.81935e+06	2.08949e+06	1.45102e+06	1.33954e+06	3.07761e+06	815896	1.95442e+06	1.39528e+06	5.60197	29.0294	9.77363	5.64993	0.265107	0.635045	0.453365	-1.91535	-0.65507	-1.14125	-1.82356	-0.361492	-0.666812	-3.77206	-1.57469	-2.20573	-3.53954	-1.28475
303	3945	-3.18598	1.21752	-1.38308	3.70511e+06	A	11.3312	Hsph1	HSP105	360	heat shock protein 105 kDa	Q61699	http://www.phosphosite.org/proteinAction.do?id=2296&showAllSites=true	FFGK*DVSTTLNADEAVAR	3	685.676	7	A	49.6191	3.28698e+06	2.79933e+06	989661	920683	3.45193e+06	3.95828e+06	2.11794e+06	2.2826e+06	3.04316e+06	955172	3.70511e+06	2.20027e+06	11.3312	5.10636	9.66347	5.29171	0.313876	1.21752	0.723023	-1.67174	0.283947	-0.467887	-1.57994	0.577524	0.00655542	-3.18598	1.21752	-1.38308	-2.98958	1.49229
304	3947	-3.06445	-1.0015	-1.57068	1.0601e+07	A	25.7395	Hsph1	HSP105	§430	heat shock protein 105 kDa	Q61699	http://www.phosphosite.org/proteinAction.do?id=2296&showAllSites=true	NHAAPFSK*VLTFLR	3	572.318	14	A	63.712	9.51636e+06	1.16857e+07	3.06533e+06	3.85337e+06	8.65862e+06	1.25118e+07	6.65197e+06	6.84666e+06	1.0601e+07	3.45935e+06	1.05852e+07	6.74932e+06	14.4698	16.1079	25.7395	2.03966	0.326322	0.998507	0.636667	-1.61563	-0.00215614	-0.65139	-1.52384	0.291421	-0.176947	-3.06445	-1.0015	-1.57068	-2.87555	1.22385
305	3954	-6.30954	-1.25856	-1.77296	1.48867e+06	A	26.7099	Hsph1	HSP105	§53	heat shock protein 105 kDa	Q61699	http://www.phosphosite.org/proteinAction.do?id=2296&showAllSites=true	TIGVAAK*NQQITHANNTVSSFK	3	815.095	2	A	35.1374	1.32861e+06	1.64873e+06	191379	280501	1.11946e+06	1.24621e+06	886901	792404	1.48867e+06	235940	1.18283e+06	839653	15.2055	26.7099	7.57727	7.958	0.15849	0.794556	0.564028	-2.65753	-0.331779	-0.82616	-2.56574	-0.0382015	-0.351718	-6.30954	-1.25856	-1.77296	-5.9206	-1.02683
306	3955	-3.99264	-1.63589	-1.95344	2.56649e+06	A	16.4834	Hsph1	HSP105	§68	heat shock protein 105 kDa	Q61699	http://www.phosphosite.org/proteinAction.do?id=2296&showAllSites=true	NQQITHANNTVSSFK*R	3	653.664	7	A	25.5195	2.31035e+06	2.82263e+06	611984	673629	1.75173e+06	1.38601e+06	1.41344e+06	1.21423e+06	2.56649e+06	642806	1.56887e+06	1.31383e+06	14.1141	6.78117	16.4834	10.7215	0.250461	0.611289	0.511917	-1.99734	-0.710073	-0.966018	-1.90555	-0.416495	-0.491575	-3.99264	-1.63589	-1.95344	-3.74652	-1.33468
307	3959	-3.14966	-1.18706	-1.72886	5.34238e+06	A	13.6401	Ptges3	TEBP	§35	prostaglandin E synthase 3	Q9R0Q7	http://www.phosphosite.org/proteinAction.do?id=4822&showAllSites=true	SK*LTFSCLGGSDNFK	3	592.286	7	A	47.6631	5.51415e+06	5.17062e+06	1.82108e+06	1.57128e+06	4.61531e+06	4.38571e+06	2.79208e+06	3.38817e+06	5.34238e+06	1.69618e+06	4.50051e+06	3.09012e+06	4.54689	10.4138	3.60745	13.6401	0.317494	0.842417	0.578417	-1.6552	-0.247394	-0.789818	-1.56341	0.046183	-0.315376	-3.14966	-1.18706	-1.72886	-2.95551	1.03253
308	Chromatin, DNA-binding, DNA repair or DNA replication protein
309	4355	-1.42946	-2.79538	-2.63865	2.52184e+06	A	13.184	Hist1h1c	H1C	§160	histone H1.2	P15864	http://www.phosphosite.org/proteinAction.do?id=5384&showAllSites=true	K*PAAAAVTK	3	324.194	15	A	12.5369	2.52184e+06		1.76419e+06		902148		866633	1.04483e+06	2.52184e+06	1.76419e+06	902148	955731				13.184	0.699563	0.357733	0.378981	-0.515475	-1.48304	-1.3998	-0.423683	-1.18947	-0.92536	-1.42946	-2.79538	-2.63865	-1.34135	-2.28068
310	4579	-1.18817	-1.13916	-2.62059	5.25637e+09	A	55.2684	Hist1h2ba; Hist1h2bb; Hist1h2bc; Hist1h2be; Hist1h2bh; Hist1h2bm; Hist1h2bn; Hist1h2bp; Hist2h2bb; Hist3h2ba; Hist3h2bb-ps	H2B1A; H2B1N; H2B1C; H2B1K; H2B2E; H2B1D; H2B; HIST1H2BP; H2B1H; Hist3h2ba; HIST3H2BB	§122; §121; §121; §121; §121; §121; §121; §121; §121; §121; §121	histone H2B type 1-A	P70696; Q64475; Q6ZWY9; NP_001171124; Q64478; P10854; P10853; Q8CGP2; Q64525; Q9D2U9; Q8CGP0	http://www.phosphosite.org/proteinAction.do?id=15481&showAllSites=true	AVTK*YTSSK	3	366.865	158	A	13.395	6.29024e+09	4.22251e+09	6.15283e+09	2.69503e+09	4.61424e+09		2.18974e+09	1.82185e+09	5.25637e+09	4.42393e+09	4.61424e+09	2.00579e+09	27.816	55.2684		12.9692	0.841632	0.877837	0.381593	-0.248739	-0.187975	-1.38989	-0.156948	0.105602	-0.915452	-1.18817	-1.13916	-2.62059	-1.11493	1.07594
311	4726	-3.323	-1.49691	-2.07865	9.59322e+06	A	19.5622	Mybbp1a	MybBP1A	1112	myb-binding protein 1A	Q7TPV4	http://www.phosphosite.org/proteinAction.do?id=10994&showAllSites=true	LSVDLTAPLGVLQSK*QQK	3	680.388	5	A	63.005	8.26623e+06	1.09202e+07	2.75487e+06	3.01895e+06	5.55819e+06	7.25918e+06	4.54513e+06	4.68512e+06	9.59322e+06	2.88691e+06	6.40868e+06	4.61513e+06	19.5622	6.46825	18.768	2.14494	0.300932	0.668043	0.481082	-1.73249	-0.581987	-1.05564	-1.6407	-0.288409	-0.581202	-3.323	-1.49691	-2.07865	-3.11816	-1.22129
312	4728	-3.38863	-1.2894	-1.75457	1.04616e+06	A	69.6162	Mybbp1a	MybBP1A	1115	myb-binding protein 1A	Q7TPV4	http://www.phosphosite.org/proteinAction.do?id=10994&showAllSites=true	QQK*LQQSLQQGNHSSGSNR	3	747.036	2	A	18.444	1.15179e+06	940521	337415	280036	752624	870075	889757	302738	1.04616e+06	308726	811349	596248	14.2799	13.1421	10.2361	69.6162	0.295105	0.775553	0.569942	-1.7607	-0.366702	-0.811113	-1.66891	-0.0731252	-0.336671	-3.38863	-1.2894	-1.75457	-3.17974	-1.05199
313	4733	-2.72885	1.05817	-1.23578	2.68946e+06	A	18.375	Mybbp1a	MybBP1A	§54	myb-binding protein 1A	Q7TPV4	http://www.phosphosite.org/proteinAction.do?id=10994&showAllSites=true	ATEK*LLEYLR	3	450.586	5	A	52.1499	2.77992e+06	2.30329e+06	810367	1.0524e+06	3.01748e+06	2.36143e+06	2.31001e+06	1.80336e+06	2.54161e+06	931382	2.68946e+06	2.05668e+06	13.2606	18.375	17.2486	17.419	0.366454	1.05817	0.809206	-1.4483	0.0815735	-0.305421	-1.3565	0.375151	0.169022	-2.72885	1.05817	-1.23578	-2.56064	1.29698
314	4734	-4.06673	-1.19347	-1.74658	1.11737e+06	H	17.4884	Mybbp1a	MybBP1A	§983	myb-binding protein 1A	Q7TPV4	http://www.phosphosite.org/proteinAction.do?id=10994&showAllSites=true	VYSASLESLLTK*R	3	527.626	9	H	54.6712	1.25555e+06	979197	281559	267960	872278	1.0002e+06	613001	666498	1.11737e+06	274759	936241	639750	17.4884	3.49976	9.6617	5.91293	0.245898	0.837895	0.572548	-2.02387	-0.255159	-0.804531	-1.93208	0.038418	-0.330089	-4.06673	-1.19347	-1.74658	-3.81604	1.02699
315	4742	-1.50124	-2.45322	-3.30052	615256	A	123.87	Pbrm1; Pbrm1	polybromo 1; polybromo 1 iso3	§1587; §1657	protein polybromo-1	Q8BSQ9; NP_001074720	http://www.phosphosite.org/proteinAction.do?id=11483&showAllSites=true	DVHLSK*EQESR	3	481.239	5	A	16.8816	589418	641093	401461	418200	124072	377519	349688	23135.1	615256	409831	250796	186412	5.93904	2.88809	71.4583	123.87	0.666115	0.407628	0.302982	-0.586157	-1.29467	-1.72269	-0.494366	-1.0011	-1.24825	-1.50124	-2.45322	-3.30052	-1.4087	-2.00152
316	4746	-1.52147	-2.5192	-2.90527	1.56287e+06	A	19.2	Purb	Pur-beta	§279	transcriptional activator protein Pur-beta	O35295	http://www.phosphosite.org/proteinAction.do?id=11109&showAllSites=true	AWGK*FGGAFCR	3	457.552	5	A	46.0246	1.54766e+06	1.57808e+06	985914	1.06851e+06	704610	536158	565044	510843	1.56287e+06	1.02721e+06	620384	537944	1.37639	5.68584	19.2	7.12451	0.657261	0.396952	0.344203	-0.605462	-1.33296	-1.53867	-0.51367	-1.03939	-1.06423	-1.52147	-2.5192	-2.90527	-1.42768	-2.05535
317	4767	1.76917	2.49761	1.25112	4.61446e+06	A	17.7343	Rad23a; Rad23a	RAD23A; RAD23A iso2	§78; §78	UV excision repair protein RAD23 homolog A	P54726; NP_033036	http://www.phosphosite.org/proteinAction.do?id=12045&showAllSites=true	NFVVVM#VTK*AK	3	455.923	12	A	37.3076	1.61587e+06	2.07923e+06	3.17535e+06	3.36193e+06	4.74828e+06	4.48064e+06	2.35149e+06	2.27153e+06	1.84755e+06	3.26864e+06	4.61446e+06	2.31151e+06	17.7343	4.03636	4.10125	2.44602	1.76917	2.49761	1.25112	0.823075	1.32055	0.323223	0.914866	1.61412	0.797665	1.76917	2.49761	1.25112	1.88539	3.06126
318	4821	-1.2539	1.02967	2.65026	3.81939e+06	A	37.6623	Vcp	VCP	136	transitional endoplasmic reticulum ATPase	Q01853	http://www.phosphosite.org/proteinAction.do?id=2731&showAllSites=true	IHVLPIDDTVEGITGNLFEVYLK*PYFLEAYRPIR	5	821.842	22	A	100.62	1.45728e+06	1.42499e+06	968449	1.3302e+06	1.45919e+06	1.50861e+06	4.83654e+06	2.80224e+06	1.44114e+06	1.14932e+06	1.4839e+06	3.81939e+06	1.58415	22.256	2.35473	37.6623	0.797511	1.02967	2.65026	-0.326424	0.0421869	1.40613	-0.234632	0.335764	1.88058	-1.2539	1.02967	2.65026	-1.17661	1.26205
319	4902	-2.68622	-1.0845	-1.74333	5.33785e+06	A	15.3412	Xrcc6	Ku70	§112	X-ray repair cross-complementing protein 6	P23475	http://www.phosphosite.org/proteinAction.do?id=3048&showAllSites=true	NIYVLQDLDNPGAK*R	3	610.655	5	A	51.5707	4.87024e+06	5.80546e+06	2.0738e+06	1.90045e+06	5.45587e+06	4.38802e+06	3.26722e+06	2.85653e+06	5.33785e+06	1.98713e+06	4.92195e+06	3.06187e+06	12.389	6.16876	15.3412	9.48458	0.372271	0.922084	0.573616	-1.42558	-0.11703	-0.801843	-1.33378	0.176547	-0.327401	-2.68622	-1.0845	-1.74333	-2.52063	1.13018
320	Cytoskeletal protein
321	4911	3.61888	1.63204	3.11479	1.91874e+08	A	36.9587	Capn6	CAPN6	§48	calpain-6	O35646	http://www.phosphosite.org/proteinAction.do?id=1288404&showAllSites=true	LLPGK*VVWK	3	385.241	13	A	41.843	5.82905e+07	4.77498e+07	2.42017e+08	1.4173e+08	1.03657e+08	6.9405e+07	1.57026e+08	1.73267e+08	5.30202e+07	1.91874e+08	8.65309e+07	1.65147e+08	14.0578	36.9587	27.9896	6.95391	3.61888	1.63204	3.11479	1.85554	0.706674	1.63914	1.94733	1.00025	2.11358	3.61888	1.63204	3.11479	3.85661	2.00035
322	4926	2.45803	1.97249	-1.13609	6.58739e+06	A	17.8684	Eml3	EML3	§578	echinoderm microtubule-associated protein-like 3	Q8VC03	http://www.phosphosite.org/proteinAction.do?id=20763&showAllSites=true	AIAEGLGSELLVGTTK*NALLR	3	747.425	6	A	69.2719	2.45806e+06	2.90184e+06	5.82972e+06	7.34507e+06	4.71811e+06	5.85422e+06	2.06087e+06	2.65696e+06	2.67995e+06	6.58739e+06	5.28616e+06	2.35892e+06	11.709	16.2662	15.1973	17.8684	2.45803	1.97249	0.880209	1.2975	0.980015	-0.184082	1.38929	1.27359	0.290361	2.45803	1.97249	-1.13609	2.6195	2.41763
323	4945	-3.18883	-1.19855	-1.55982	372940	H	18.9945	Fhod1	FHOD1	950	FH1/FH2 domain-containing protein 1	Q6P9Q4	http://www.phosphosite.org/proteinAction.do?id=5417&showAllSites=true	SLAK*HELSPALR	3	479.272	3	H	28	354040	391840	132660	101244	325939	296381	215183	263000	372940	116952	311160	239091	7.16701	18.9945	6.71711	14.1418	0.313595	0.834344	0.641099	-1.67303	-0.261286	-0.641381	-1.58124	0.0322911	-0.166938	-3.18883	-1.19855	-1.55982	-2.99226	1.02263
324	4959	-1.19326	-2.05483	-3.16057	7.82136e+06	A	15.4747	Inf2	INF2	§606	inverted formin-2	Q0GNC1	http://www.phosphosite.org/proteinAction.do?id=15937&showAllSites=true	LNWQK*LPSNVAR	3	513.951	4	A	44.424	8.36549e+06	7.27723e+06	7.17866e+06	5.93058e+06	4.22284e+06	3.38984e+06	2.39016e+06	2.55917e+06	7.82136e+06	6.55462e+06	3.80634e+06	2.47466e+06	9.83872	13.4641	15.4747	4.82945	0.838041	0.486659	0.316398	-0.254907	-1.03902	-1.66019	-0.163116	-0.745438	-1.18574	-1.19326	-2.05483	-3.16057	-1.1197	-1.67648
325	5031	1.29885	2.18811	-2.52915	1.7375e+06	A	16.1364	Lmna; Lmna	lamin A/C; lamin A/C iso3	§457; §345	prelamin-A/C isoform A	P48678; P48678-3	http://www.phosphosite.org/proteinAction.do?id=6080&showAllSites=true	NK*SNEDQSM#GNWQIR	3	646.29	5	A	28.9012	703983	884144	970454	1.09229e+06	1.93575e+06	1.53924e+06	316293	311637	794063	1.03137e+06	1.7375e+06	313965	16.0432	8.35303	16.1364	1.04845	1.29885	2.18811	0.39539	0.377239	1.12968	-1.33865	0.469031	1.42326	-0.864207	1.29885	2.18811	-2.52915	1.38418	2.68191
326	5075	-2.08428	-3.50089	-1.71687	1.20288e+07	A	24.2066	Myom1; Myom1	myomesin 1; myomesin 1 iso2	§590; §590	myomesin-1 isoform 2	Q62234; Q62234-2	http://www.phosphosite.org/proteinAction.do?id=5146&showAllSites=true	VSEPVAALDPAEK*AR	3	556.297	6	A	36.9899	1.35406e+07	1.05171e+07	6.75907e+06	4.78339e+06	3.55264e+06	3.31925e+06	6.64562e+06	7.36694e+06	1.20288e+07	5.77123e+06	3.43594e+06	7.00628e+06	17.7733	24.2066	4.80315	7.27992	0.479783	0.285642	0.582457	-1.05955	-1.80772	-0.779777	-0.967756	-1.51414	-0.305334	-2.08428	-3.50089	-1.71687	-1.9558	-2.85629
327	5078	-2.03594	-2.89471	-1.96754	989272	A	29.9262	Myom2	myomesin 2	§100	myomesin 2	Q14BI5	http://www.phosphosite.org/proteinAction.do?id=15567&showAllSites=true	SQAASYGEAK*R	3	427.878	3	A	14.004	1.0961e+06	882442	588727	383082	412424	271080	516389	489203	989272	485905	341752	502796	15.2719	29.9262	29.2449	3.82328	0.491174	0.345458	0.508248	-1.02569	-1.53342	-0.976395	-0.933903	-1.23984	-0.501952	-2.03594	-2.89471	-1.96754	-1.91044	-2.36172
328	5080	-2.31945	-4.07174	-2.23578	3.84439e+06	A	28.6358	Myom2	myomesin 2	§35	myomesin 2	Q14BI5	http://www.phosphosite.org/proteinAction.do?id=15567&showAllSites=true	YLLDQYALK*K	3	456.922	4	A	45.2777	4.23169e+06	3.45708e+06	1.99307e+06	1.32185e+06	1.07856e+06	809767	1.87259e+06	1.56638e+06	3.84439e+06	1.65746e+06	944163	1.71948e+06	14.2474	28.6358	20.1305	12.5923	0.431137	0.245595	0.447271	-1.21378	-2.02564	-1.16078	-1.12199	-1.73207	-0.686337	-2.31945	-4.07174	-2.23578	-2.17647	-3.32203
329	5083	-2.88071	-6.23637	-2.38684	1.09489e+08	A	18.292	Myom2	myomesin 2	§579	myomesin 2	Q14BI5	http://www.phosphosite.org/proteinAction.do?id=15567&showAllSites=true	YAVFDLAEGK*SYVFR	3	626.984	17	A	65.8638	9.85746e+07	1.20404e+08	3.30918e+07	4.29239e+07	1.63926e+07	1.87206e+07	4.35299e+07	4.82141e+07	1.09489e+08	3.80078e+07	1.75566e+07	4.5872e+07	14.098	18.292	9.37645	7.2205	0.347137	0.16035	0.418963	-1.52642	-2.64071	-1.2551	-1.43463	-2.34713	-0.780662	-2.88071	-6.23637	-2.38684	-2.70313	-5.0881
330	5084	1.04609	-4.23773	-2.51989	1.21033e+06	A	49.5696	Neb	NEB	199	nebulin	E9Q1W3	http://www.phosphosite.org/proteinAction.do?id=9013&showAllSites=true	NTAMFSK*K	3	347.511	2	A	20.2263	1.3523e+06	961712	1.62781e+06	792857	368723	177327	619937	298361	1.15701e+06	1.21033e+06	273025	459149	23.871	48.7799	49.5696	49.524	1.04609	0.235975	0.396842	0.0650043	-2.08329	-1.33336	0.156796	-1.78971	-0.858921	1.04609	-4.23773	-2.51989	1.11481	-3.45746
331	5089	-1.88929	-3.85901	-1.68582	3.65824e+06	A	38.0922	Neb; Neb	NEB; NEB iso8	§5385; §1370	nebulin	E9Q1W3; A2AQB2	http://www.phosphosite.org/proteinAction.do?id=9013&showAllSites=true	LVTDTPVYVQAVK*SGK	3	607.004	6	A	42.9682	3.66016e+06	3.65632e+06	2.45785e+06	1.41476e+06	782884	1.11307e+06	2.49505e+06	1.84497e+06	3.65824e+06	1.9363e+06	947975	2.17001e+06	0.0741702	38.0922	24.6287	21.1832	0.529299	0.259134	0.593184	-0.917845	-1.94823	-0.753449	-0.826053	-1.65465	-0.279006	-1.88929	-3.85901	-1.68582	-1.77283	-3.14847
332	5152	-1.61759	-3.19586	-2.14323	5.90693e+06	A	38.4751	Nes	nestin	401	nestin	Q6P5H2	http://www.phosphosite.org/proteinAction.do?id=6702&showAllSites=true	TPTLASTPIPPMSEAPYPK*NAEVR	3	894.458	26	A	52.2073	7.51397e+06	4.29989e+06	4.53392e+06	2.76944e+06	1.8059e+06	1.89071e+06	3.04129e+06	2.47089e+06	5.90693e+06	3.65168e+06	1.84831e+06	2.75609e+06	38.4751	34.1671	3.24485	14.6344	0.618203	0.312905	0.466586	-0.693848	-1.67621	-1.09978	-0.602056	-1.38263	-0.625342	-1.61759	-3.19586	-2.14323	-1.51788	-2.60743
333	5189	-2.5296	-1.52292	-2.58685	2.66037e+06	A	34.5163	Pdlim1	CLIM1	254	PDZ and LIM domain protein 1	O70400	http://www.phosphosite.org/proteinAction.do?id=2747&showAllSites=true	VAASVGNAQK*LPICDK	3	595.649	2	A	34.8135	2.81881e+06	2.50194e+06	1.30838e+06	795010	1.96419e+06	1.52959e+06	1.12292e+06	933929	2.66037e+06	1.05169e+06	1.74689e+06	1.02842e+06	8.42217	34.5163	17.5916	12.994	0.395319	0.656633	0.386571	-1.33891	-0.60684	-1.37119	-1.24712	-0.313263	-0.896751	-2.5296	-1.52292	-2.58685	-2.37367	-1.24251
334	5192	-2.02815	-2.30338	-2.66371	4.7787e+06	A	8.58878	Pdlim3	PDLIM3	135	PDZ and LIM domain protein 3	O70209	http://www.phosphosite.org/proteinAction.do?id=6275103&showAllSites=true	RAQPFVAAANIDDK*R	3	595.983	12	A	32.1525	4.48848e+06	5.06891e+06	2.28925e+06	2.42311e+06	2.11295e+06	2.03635e+06	1.80948e+06	1.77852e+06	4.7787e+06	2.35618e+06	2.07465e+06	1.794e+06	8.58878	4.01716	2.61074	1.22043	0.49306	0.434145	0.375416	-1.02017	-1.20375	-1.41344	-0.928374	-0.910174	-0.938994	-2.02815	-2.30338	-2.66371	-1.90313	-1.87927
335	5200	2.46477	1.18482	-2.73545	6.43116e+06	A	29.6035	Stmn1	STMN1	100	stathmin	P54227	http://www.phosphosite.org/proteinAction.do?id=1533&showAllSites=true	AIEENNNFSKM#AEEK*	3	628.62	3	A	25.821	2.24034e+06	2.97814e+06	5.97938e+06	6.88295e+06	2.44435e+06	3.73862e+06	872402	1.03532e+06	2.60924e+06	6.43116e+06	3.09148e+06	953862	19.9944	9.9347	29.6035	12.0773	2.46477	1.18482	0.365571	1.30145	0.24467	-1.45178	1.39324	0.538248	-0.977335	2.46477	1.18482	-2.73545	2.62668	1.45221
336	5202	1.52268	-3.05816	-3.46641	1.26762e+07	A	47.7168	Stmn1	STMN1	§95	stathmin	P54227	http://www.phosphosite.org/proteinAction.do?id=1533&showAllSites=true	AIEENNNFSK*MAEEK	3	623.288	14	A	35.1374	9.09841e+06	7.55156e+06	1.69533e+07	8.39917e+06	3.14179e+06	2.30265e+06	2.47488e+06	2.32835e+06	8.32498e+06	1.26762e+07	2.72222e+06	2.40161e+06	13.1386	47.7168	21.797	4.31422	1.52268	0.326994	0.288482	0.606609	-1.61266	-1.79344	0.6984	-1.31908	-1.319	1.52268	-3.05816	-3.46641	1.6227	-2.49508
337	5205	-1.00422	1.10059	-3.53756	364620	H	29.2187	Synpo; Synpo	SYNPO; SYNPO iso2	§594; §355	synaptopodin isoform B	Q8CC35; Q8CC35-2	http://www.phosphosite.org/proteinAction.do?id=5638&showAllSites=true	GQVAPANK*TGILEESMAR	3	662.674	7	H	42	310433	352160	329904		364620		74302	113000	331296	329904	364620	93651	8.90613			29.2187	0.995796	1.10059	0.28268	-0.00607753	0.138271	-1.82276	0.085714	0.431849	-1.34831	-1.00422	1.10059	-3.53756	1.06121	1.34896
338	5210	-1.24929	1.17329	-3.24664	1.33928e+06	A	33.6278	Synpo; Synpo	SYNPO; SYNPO iso2	§710; §471	synaptopodin isoform B	Q8CC35; Q8CC35-2	http://www.phosphosite.org/proteinAction.do?id=5638&showAllSites=true	PKPKPNQNLSEASGK*GAELYAR	4	618.077	4	A	28.4141	1.19293e+06	1.09001e+06	1.13096e+06	696433	1.61276e+06	1.06579e+06	273623	429550	1.14147e+06	913696	1.33928e+06	351586	6.3754	33.6278	28.879	31.3598	0.800454	1.17329	0.308011	-0.32111	0.230557	-1.69895	-0.229318	0.524134	-1.2245	-1.24929	1.17329	-3.24664	-1.17228	1.43807
339	5214	-2.54828	-1.72798	-1.92824	4.1894e+06	A	25.7077	Tpt1	TPT1	100	translationally-controlled tumor protein	P63028	http://www.phosphosite.org/proteinAction.do?id=14059&showAllSites=true	SLK*GKLEEQKPER	3	552.641	9	A	21.2462	3.91906e+06	4.45974e+06	1.75202e+06	1.53601e+06	1.98373e+06	2.86517e+06	2.04383e+06	2.30148e+06	4.1894e+06	1.64401e+06	2.42445e+06	2.17265e+06	9.12584	9.29067	25.7077	8.38552	0.392422	0.578711	0.518607	-1.34952	-0.789086	-0.947285	-1.25773	-0.495509	-0.472843	-2.54828	-1.72798	-1.92824	-2.39119	-1.40982
340	5217	-4.19687	-1.755	-2.45778	1.30101e+07	A	2.96241	Tpt1	TPT1	102	translationally-controlled tumor protein	P63028	http://www.phosphosite.org/proteinAction.do?id=14059&showAllSites=true	GK*LEEQKPER	3	443.237	7	A	13.395	1.31673e+07	1.28529e+07	3.09996e+06		7.41317e+06		5.18256e+06	5.40432e+06	1.30101e+07	3.09996e+06	7.41317e+06	5.29344e+06	1.70923			2.96241	0.238273	0.5698	0.406871	-2.06931	-0.811471	-1.29736	-1.97752	-0.517894	-0.822913	-4.19687	-1.755	-2.45778	-3.93816	-1.43186
341	5228	-3.3681	-1.92054	-2.10266	5.31619e+07	A	9.12393	Tubb2b	TUBB2B	§58	tubulin beta-2B chain	Q9CWF2	http://www.phosphosite.org/proteinAction.do?id=19277&showAllSites=true	INVYYNEATGNK*YVPR	3	672.338	12	A	42.2009	5.10093e+07	5.53144e+07	1.57067e+07	1.58611e+07	2.93956e+07	2.59657e+07	2.3652e+07	2.69143e+07	5.31619e+07	1.57839e+07	2.76807e+07	2.52831e+07	5.72625	0.691448	8.76167	9.12393	0.296903	0.520686	0.475588	-1.75194	-0.941514	-1.07222	-1.66015	-0.647937	-0.597773	-3.3681	-1.92054	-2.10266	-3.16048	-1.56693
342	ENZYME, MISC.
343	5252	-8.90825	-1.78999	-2.64526	2.19241e+06	A	36.1219	Ahcy	SAHH	§226	adenosylhomocysteinase	P50247	http://www.phosphosite.org/proteinAction.do?id=7964&showAllSites=true	VAVVAGYGDVGK*GCAQALR	3	669.014	5	A	40.782	2.31118e+06	2.07363e+06	308971	183248	1.25272e+06	1.19691e+06	955594	702019	2.19241e+06	246110	1.22482e+06	828807	7.6616	36.1219	3.22173	21.6341	0.112256	0.558663	0.378035	-3.15514	-0.83995	-1.40341	-3.06335	-0.546372	-0.928966	-8.90825	-1.78999	-2.64526	-8.35911	-1.46041
344	5266	-2.91048	1.04006	-1.52661	3.37448e+06	A	25.424	Cad	CAD	§1309	carbamoyl-phosphate synthetase 2, aspartate transcarbamylase, and dihydroorotase	B2RQC6	http://www.phosphosite.org/proteinAction.do?id=5546&showAllSites=true	AM#LSTGFK*IPEKNILLTIGSYK	4	639.354	1	A	69.4234	3.04461e+06	3.44437e+06	1.11057e+06	1.11895e+06	2.82437e+06	3.92459e+06	2.50736e+06	1.74322e+06	3.24449e+06	1.11476e+06	3.37448e+06	2.12529e+06	8.71243	0.531621	23.0546	25.424	0.343586	1.04006	0.655046	-1.54126	0.0566724	-0.610331	-1.44946	0.35025	-0.135888	-2.91048	1.04006	-1.52661	-2.73106	1.27478
345	5267	-2.91048	1.04006	-1.52661	3.37448e+06	A	25.424	Cad	CAD	§1313	carbamoyl-phosphate synthetase 2, aspartate transcarbamylase, and dihydroorotase	B2RQC6	http://www.phosphosite.org/proteinAction.do?id=5546&showAllSites=true	AM#LSTGFKIPEK*NILLTIGSYK	4	639.354	7	A	69.4234	3.04461e+06	3.44437e+06	1.11057e+06	1.11895e+06	2.82437e+06	3.92459e+06	2.50736e+06	1.74322e+06	3.24449e+06	1.11476e+06	3.37448e+06	2.12529e+06	8.71243	0.531621	23.0546	25.424	0.343586	1.04006	0.655046	-1.54126	0.0566724	-0.610331	-1.44946	0.35025	-0.135888	-2.91048	1.04006	-1.52661	-2.73106	1.27478
346	5275	-2.59323	1.15055	-1.23276	2.78114e+06	A	21.3166	Cad	CAD	§696	carbamoyl-phosphate synthetase 2, aspartate transcarbamylase, and dihydroorotase	B2RQC6	http://www.phosphosite.org/proteinAction.do?id=5546&showAllSites=true	SSALASK*ATGYPLAYVAAK	3	661.69	3	A	50.259	2.34502e+06	2.48946e+06	1.07264e+06	791632	3.16632e+06	2.39596e+06	1.99912e+06	1.92253e+06	2.41724e+06	932134	2.78114e+06	1.96083e+06	4.22531	21.3166	19.5865	2.76202	0.38562	1.15055	0.811185	-1.37475	0.202318	-0.301897	-1.28296	0.495895	0.172546	-2.59323	1.15055	-1.23276	-2.43337	1.4102
347	5276	-4.31274	1.14788	-2.09013	2.15956e+06	A	28.615	Cad	CAD	739	carbamoyl-phosphate synthetase 2, aspartate transcarbamylase, and dihydroorotase	B2RQC6	http://www.phosphosite.org/proteinAction.do?id=5546&showAllSites=true	NSVTGGTAAFEPSLDYCVVK*IPR	3	865.767	2	A	61.1773	1.64158e+06	2.12111e+06	524496	347964	1.90038e+06	2.41874e+06	866740	933478	1.88134e+06	436230	2.15956e+06	900109	18.0233	28.615	16.9727	5.24276	0.231871	1.14788	0.478439	-2.1086	0.198975	-1.06359	-2.01681	0.492552	-0.58915	-4.31274	1.14788	-2.09013	-4.04689	1.40693
348	5281	-1.51954	-3.31951	-1.9131	5.56076e+06	A	8.56913	Ckm	CKM	§15	creatine kinase M-type	P07310	http://www.phosphosite.org/proteinAction.do?id=5403&showAllSites=true	LNYK*PQEEYPDLSK	3	613.304	11	A	38.296	5.61096e+06	5.51056e+06	3.6945e+06	3.6245e+06	1.77668e+06	1.57367e+06	2.86238e+06	2.95095e+06	5.56076e+06	3.6595e+06	1.67517e+06	2.90667e+06	1.27666	1.35263	8.56913	2.1546	0.658094	0.301249	0.522711	-0.603634	-1.73097	-0.935915	-0.511843	-1.43739	-0.461473	-1.51954	-3.31951	-1.9131	-1.42587	-2.70831
349	5286	-1.4456	-2.92676	-1.49063	3.55979e+06	A	13.0746	Ckm	CKM	§266	creatine kinase M-type	P07310	http://www.phosphosite.org/proteinAction.do?id=5403&showAllSites=true	K*AGHPFM#WNEHLGYVLTCPSNLGTGLR	4	797.141	2	A	59.6818	3.55161e+06	3.56798e+06	2.29431e+06	2.63071e+06	1.26997e+06	1.16262e+06	2.16733e+06	2.6089e+06	3.55979e+06	2.46251e+06	1.21629e+06	2.38812e+06	0.325084	9.65959	6.24064	13.0746	0.691756	0.341675	0.670858	-0.531665	-1.5493	-0.575921	-0.439874	-1.25573	-0.101478	-1.4456	-2.92676	-1.49063	-1.35649	-2.38787
350	5288	-5.95627	-7.64943	-2.61869	1.13719e+07	A	6.12805	Ckm	CKM	§298	creatine kinase M-type	P07310	http://www.phosphosite.org/proteinAction.do?id=5403&showAllSites=true	GGVHVK*LANLSK	3	446.261	5	A	30.4573	1.12024e+07	1.15413e+07	1.98784e+06	1.83062e+06	1.55105e+06	1.42221e+06	4.22607e+06	4.45909e+06	1.13719e+07	1.90923e+06	1.48663e+06	4.34258e+06	2.10726	5.82263	6.12805	3.79431	0.16789	0.130729	0.38187	-2.57441	-2.93535	-1.38885	-2.48262	-2.64177	-0.914404	-5.95627	-7.64943	-2.61869	-5.5891	-6.24099
351	5289	-2.02835	-6.9475	-1.72904	274770	H	48.1287	Ckm	CKM	§304	creatine kinase M-type	P07310	http://www.phosphosite.org/proteinAction.do?id=5403&showAllSites=true	LANLSK*HPK	2	561.325	9	H	14.945	181260	368280	129690	141240	31415	47684	134830	183000	274770	135465	39549.5	158915	48.1287	6.02893	29.0874	21.4337	0.493012	0.143937	0.578356	-1.0203	-2.79649	-0.789969	-0.928513	-2.50292	-0.315527	-2.02835	-6.9475	-1.72904	-1.90331	-5.6683
352	5301	-3.39361	1.06512	-1.51514	3.66835e+06	A	19.2249	Hadha	HADHA	§728	trifunctional enzyme subunit alpha, mitochondrial precursor	Q8BMS1	http://www.phosphosite.org/proteinAction.do?id=11619&showAllSites=true	FVDLYGAQK*VVDR	3	541.955	5	A	47.377	3.45775e+06	3.43042e+06	1.14896e+06	880792	3.71255e+06	3.62415e+06	1.96411e+06	2.58212e+06	3.44409e+06	1.01487e+06	3.66835e+06	2.27311e+06	0.561069	18.6843	1.70388	19.2249	0.294672	1.06512	0.660005	-1.76282	0.0910108	-0.599451	-1.67103	0.384588	-0.125008	-3.39361	1.06512	-1.51514	-3.18442	1.30549
353	Endoplasmic reticulum or golgi
354	5311	-8.89264	-1.55608	-2.46093	1.03323e+06	A	11.8791	Ass1	ASS1	§234	argininosuccinate synthase	P16460	http://www.phosphosite.org/proteinAction.do?id=16453&showAllSites=true	KGVPVK*VTNIK	3	432.938	2	A	24.2494	1.07597e+06	990484	113714	118665	608219	719767	424900	414805	1.03323e+06	116189	663993	419852	5.85051	3.0133	11.8791	1.70015	0.112453	0.642639	0.40635	-3.15261	-0.63792	-1.29921	-3.06082	-0.344343	-0.824764	-8.89264	-1.55608	-2.46093	-8.34446	-1.26957
355	5315	-3.38711	-1.18489	-1.75738	4.27908e+06	A	27.8306	Ass1	ASS1	§260	argininosuccinate synthase	P16460	http://www.phosphosite.org/proteinAction.do?id=16453&showAllSites=true	TTSLELFM#YLNEVAGK*HGVGR	4	613.813	4	A	72.2006	4.63739e+06	3.92077e+06	1.34706e+06	1.17962e+06	3.26937e+06	3.95336e+06	2.91409e+06	1.95574e+06	4.27908e+06	1.26334e+06	3.61136e+06	2.43491e+06	11.842	9.37198	13.3925	27.8306	0.295237	0.843958	0.569027	-1.76006	-0.244757	-0.81343	-1.66826	0.0488205	-0.338987	-3.38711	-1.18489	-1.75738	-3.17832	1.03442
356	5317	-4.40825	-1.5127	-2.32263	1.74703e+06	A	50.2582	Ass1	ASS1	§310	argininosuccinate synthase	P16460	http://www.phosphosite.org/proteinAction.do?id=16453&showAllSites=true	KIK*QGLGLK	3	366.905	3	A	20.3631	2.08689e+06	1.40716e+06	537148	255469	1.28179e+06	1.02803e+06	783230	721124	1.74703e+06	396308	1.15491e+06	752177	27.5121	50.2582	15.5367	5.83846	0.226847	0.661069	0.430547	-2.14021	-0.597126	-1.21576	-2.04841	-0.303549	-0.741314	-4.40825	-1.5127	-2.32263	-4.13651	-1.23418
357	5327	2.75875	3.26293	-1.60306	2.12088e+07	A	12.9908	Mttp	MTTP	728	microsomal triglyceride transfer protein large subunit isoform 1	O08601	http://www.phosphosite.org/proteinAction.do?id=9566&showAllSites=true	QLRPVTFFNGYSDLM#SKM#LSASGDPVSVVK*	4	855.68	2	A	42.9682	5.90285e+06	7.097e+06	1.89172e+07	1.69462e+07	1.95516e+07	2.28661e+07	3.74712e+06	4.36228e+06	6.49993e+06	1.79317e+07	2.12088e+07	4.0547e+06	12.9908	7.77227	11.0504	10.7279	2.75875	3.26293	0.623806	1.46401	1.70617	-0.68083	1.55581	1.99975	-0.206387	2.75875	3.26293	-1.60306	2.93998	3.9993
358	5329	-8.28375	1.12231	-1.23749	1.18066e+06	A	24.4405	Pmvk	PMVK	§17	phosphomevalonate kinase isoform 1	Q9D1G2	http://www.phosphosite.org/proteinAction.do?id=5021534&showAllSites=true	LVLLFSGK*R	3	382.905	6	A	48.7549	1.23379e+06	870184	114072	139917	1.10377e+06	1.25755e+06	781641	918563	1.05199e+06	126994	1.18066e+06	850102	24.4405	14.3904	9.21044	11.3891	0.120718	1.12231	0.80809	-3.05028	0.166473	-0.307413	-2.95849	0.46005	0.16703	-8.28375	1.12231	-1.23749	-7.77311	1.37559
359	Enzyme, misc.
360	5349	-2.6638	1.06107	-1.44468	5.2828e+06	A	20.5955	Aacs	AACS	228	acetoacetyl-CoA synthetase	Q9D2R0	http://www.phosphosite.org/proteinAction.do?id=9921&showAllSites=true	VVK*GLPDLQR	3	413.579	4	A	36.3332	5.11557e+06	4.84191e+06	1.59685e+06	2.14123e+06	5.31937e+06	5.24624e+06	3.55791e+06	3.33461e+06	4.97874e+06	1.86904e+06	5.2828e+06	3.44626e+06	3.88659	20.5955	0.978795	4.58164	0.375404	1.06107	0.692196	-1.41349	0.0855233	-0.530748	-1.32169	0.379101	-0.0563056	-2.6638	1.06107	-1.44468	-2.49959	1.30053
361	5363	-2.29903	-2.75578	-2.14756	3.56822e+06	A	30.8064	Aldh3b1	ALDH3B1	§437	aldehyde dehydrogenase family 3 member B1	Q80VQ0	http://www.phosphosite.org/proteinAction.do?id=2198412&showAllSites=true	SPGMEK*INDLR	3	458.566	5	A	34.4374	3.70539e+06	3.43105e+06	1.89015e+06	1.21397e+06	1.43663e+06	1.153e+06	1.53599e+06	1.78706e+06	3.56822e+06	1.55206e+06	1.29481e+06	1.66152e+06	5.43658	30.8064	15.4891	10.685	0.434967	0.362874	0.465645	-1.20102	-1.46246	-1.1027	-1.10923	-1.16888	-0.628256	-2.29903	-2.75578	-2.14756	-2.15731	-2.24837
362	5368	-4.62489	-1.63873	-2.04291	4.51819e+06	A	43.2037	Alox5	5-LO	§456	arachidonate 5-lipoxygenase	P48999	http://www.phosphosite.org/proteinAction.do?id=3885&showAllSites=true	AVQDLTYSSLCFPEAIK*AR	3	761.72	2	A	60.3941	4.50272e+06	4.53366e+06	1.08307e+06	870785	2.87477e+06	2.63949e+06	1.536e+06	2.88729e+06	4.51819e+06	976929	2.75713e+06	2.21165e+06	0.484203	15.3655	6.03417	43.2037	0.216221	0.610228	0.489498	-2.20942	-0.712579	-1.03063	-2.11763	-0.419002	-0.556183	-4.62489	-1.63873	-2.04291	-4.3398	-1.337
363	5385	2.80463	1.77822	-1.03121	6.75442e+06	A	9.40395	Bcat1	BCAT1	§28	branched-chain-amino-acid aminotransferase, cytosolic isoform 1	P24288	http://www.phosphosite.org/proteinAction.do?id=12902&showAllSites=true	AK*DLIITPATVLK	3	499.64	3	A	53.0052	2.56845e+06	2.24816e+06	7.20161e+06	6.30722e+06	4.14837e+06	4.4166e+06	2.33924e+06	2.33158e+06	2.40831e+06	6.75442e+06	4.28249e+06	2.33541e+06	9.40395	9.36319	4.42885	0.231731	2.80463	1.77822	0.969731	1.48781	0.830431	-0.0443431	1.5796	1.12401	0.4301	2.80463	1.77822	-1.03121	2.98888	2.17952
364	5397	-1.77086	-3.35642	-1.674	3.89258e+06	A	17.6002	Dcps	DCPS	§127	scavenger mRNA-decapping enzyme DcpS	Q9DAR7	http://www.phosphosite.org/proteinAction.do?id=22956&showAllSites=true	HLSDIK*TTVVYPATEK	3	639.342	2	A	36.3332	4.37702e+06	3.40814e+06	2.44256e+06	1.9537e+06	1.05579e+06	1.2637e+06	2.54437e+06	2.10627e+06	3.89258e+06	2.19813e+06	1.15974e+06	2.32532e+06	17.6002	15.726	12.6766	13.3224	0.564697	0.297937	0.597372	-0.82445	-1.74692	-0.743298	-0.732659	-1.45334	-0.268856	-1.77086	-3.35642	-1.674	-1.6617	-2.73842
365	5410	-2.68092	-1.13387	-1.28328	2.46215e+06	A	12.3082	Dohh	DOHH	189	deoxyhypusine hydroxylase	Q99LN9	http://www.phosphosite.org/proteinAction.do?id=20753&showAllSites=true	NVGGK*EAALALAEGLQCGSALFR	3	816.088	3	A	78.3456	2.67644e+06	2.24787e+06	903043	933755	2.25924e+06	2.08368e+06	2.0065e+06	1.83078e+06	2.46215e+06	918399	2.17146e+06	1.91864e+06	12.3082	2.36461	5.71683	6.47619	0.373007	0.881937	0.779254	-1.42273	-0.181252	-0.359835	-1.33094	0.112325	0.114608	-2.68092	-1.13387	-1.28328	-2.51566	1.08097
366	5517	-4.02108	-1.31823	-1.42798	5.16146e+06	A	28.9462	Gstm1; Gstm2; Gstm4; Gstm7	GSTM1; GSTM5; GSTM4; GSTM2	§69; §69; §69; §69	glutathione S-transferase Mu 1	P10649; P15626; Q8R5I6; Q80W21	http://www.phosphosite.org/proteinAction.do?id=12566&showAllSites=true	LGLDFPNLPYLIDGSHK*ITQSNAILR	4	753.159	4	A	79.2443	4.83619e+06	5.48674e+06	1.02087e+06	1.54633e+06	4.048e+06	3.78291e+06	3.54037e+06	3.68866e+06	5.16146e+06	1.2836e+06	3.91546e+06	3.61452e+06	8.91243	28.9462	4.78732	2.90094	0.248689	0.758594	0.700289	-2.00758	-0.3986	-0.513978	-1.91579	-0.105022	-0.0395353	-4.02108	-1.31823	-1.42798	-3.77321	-1.07551
367	5520	-4.36229	-1.03803	-1.42615	4.26537e+06	A	82.2798	Gsto1	GSTO1	§11	glutathione S-transferase omega-1	O09131	http://www.phosphosite.org/proteinAction.do?id=9552&showAllSites=true	SLGK*GSAPPGPVPEGQIR	3	621.002	9	A	33.0972	4.76821e+06	3.76253e+06	1.54666e+06	408902	3.60501e+06	4.61323e+06	2.85507e+06	3.12659e+06	4.26537e+06	977782	4.10912e+06	2.99083e+06	16.6719	82.2798	17.3497	6.41931	0.229237	0.963367	0.701188	-2.12509	-0.053842	-0.512126	-2.03329	0.239735	-0.0376834	-4.36229	-1.03803	-1.42615	-4.09339	1.18078
368	5525	-2.78658	-1.57817	-1.82686	2.65604e+06	A	10.8852	Gstp1; Gstp2	GSTP1; GSTP2	§82; §82	glutathione S-transferase P 1	P19157; P46425	http://www.phosphosite.org/proteinAction.do?id=7272&showAllSites=true	SLGLYGK*NQR	2	625.336	6	A	25.9974	2.45161e+06	2.86048e+06	960216	946096	1.63184e+06	1.73414e+06	1.45179e+06	1.45598e+06	2.65604e+06	953156	1.68299e+06	1.45388e+06	10.8852	1.04749	4.29791	0.203874	0.358863	0.633645	0.547386	-1.47849	-0.658253	-0.869369	-1.3867	-0.364676	-0.394926	-2.78658	-1.57817	-1.82686	-2.6148	-1.28759
369	5539	2.62726	1.33009	1.08173	8.10723e+07	A	10.9625	Impdh1	IMPDH1	206	inosine-5-monophosphate dehydrogenase 1	P50096	http://www.phosphosite.org/proteinAction.do?id=18346&showAllSites=true	SKK*GKLPIVNDQDELVAIIAR	4	606.101	13	A	55.5063	3.27614e+07	2.89548e+07	7.47878e+07	8.73568e+07	4.10093e+07	4.10787e+07	3.45203e+07	3.224e+07	3.08581e+07	8.10723e+07	4.1044e+07	3.33801e+07	8.7228	10.9625	0.119635	4.83049	2.62726	1.33009	1.08173	1.39356	0.411524	0.113343	1.48535	0.705101	0.587785	2.62726	1.33009	1.08173	2.79986	1.63026
370	5549	2.62896	1.11779	1.47416	1.31455e+06	A	30.0379	Impdh2	IMPDH2	§134	inosine-5-monophosphate dehydrogenase 2	P24547	http://www.phosphosite.org/proteinAction.do?id=4290&showAllSites=true	VRDVFEAK*AR	3	435.574	3	A	23.6758	568613	431439	1.2728e+06	1.3563e+06	490819	627034	893684	580556	500026	1.31455e+06	558927	737120	19.3983	4.49172	17.2329	30.0379	2.62896	1.11779	1.47416	1.39449	0.160655	0.559895	1.48628	0.454232	1.03434	2.62896	1.11779	1.47416	2.80166	1.37005
371	5552	3.13497	1.324	1.30072	8.14379e+06	A	25.384	Impdh2	IMPDH2	§195	inosine-5-monophosphate dehydrogenase 2	P24547	http://www.phosphosite.org/proteinAction.do?id=4290&showAllSites=true	REDLVVAPAGVTLK*EANEILQR	4	634.603	5	A	63.9862	2.70812e+06	2.48733e+06	7.76247e+06	8.52511e+06	2.82206e+06	4.05675e+06	2.80965e+06	3.94816e+06	2.59772e+06	8.14379e+06	3.4394e+06	3.3789e+06	6.01003	6.62179	25.384	23.8258	3.13497	1.324	1.30072	1.64845	0.404909	0.379307	1.74024	0.698486	0.85375	3.13497	1.324	1.30072	3.34091	1.6228
372	5554	2.62726	1.33009	1.08173	8.10723e+07	A	10.9625	Impdh2	IMPDH2	205	inosine-5-monophosphate dehydrogenase 2	P24547	http://www.phosphosite.org/proteinAction.do?id=4290&showAllSites=true	SK*KGKLPIVNENDELVAIIAR	4	606.101	3	A	55.5063	3.27614e+07	2.89548e+07	7.47878e+07	8.73568e+07	4.10093e+07	4.10787e+07	3.45203e+07	3.224e+07	3.08581e+07	8.10723e+07	4.1044e+07	3.33801e+07	8.7228	10.9625	0.119635	4.83049	2.62726	1.33009	1.08173	1.39356	0.411524	0.113343	1.48535	0.705101	0.587785	2.62726	1.33009	1.08173	2.79986	1.63026
373	5557	2.88532	1.60663	1.45049	5.41685e+07	A	27.127	Impdh2	IMPDH2	206	inosine-5-monophosphate dehydrogenase 2	P24547	http://www.phosphosite.org/proteinAction.do?id=4290&showAllSites=true	K*GKLPIVNENDELVAIIAR	3	736.09	34	A	61.1196	1.51727e+07	2.2375e+07	4.55389e+07	6.27981e+07	2.71112e+07	3.32141e+07	2.57585e+07	2.87039e+07	1.87738e+07	5.41685e+07	3.01627e+07	2.72312e+07	27.127	22.53	14.3071	7.64833	2.88532	1.60663	1.45049	1.52873	0.684042	0.536536	1.62052	0.977619	1.01098	2.88532	1.60663	1.45049	3.07486	1.96921
374	5565	2.95294	1.4319	1.29416	9.21941e+07	A	20.3778	Impdh2	IMPDH2	§208	inosine-5-monophosphate dehydrogenase 2	P24547	http://www.phosphosite.org/proteinAction.do?id=4290&showAllSites=true	GK*LPIVNENDELVAIIAR	3	693.392	35	A	69.2226	2.80562e+07	3.43862e+07	7.89096e+07	1.05479e+08	4.12522e+07	4.8159e+07	3.88594e+07	4.19509e+07	3.12212e+07	9.21941e+07	4.47056e+07	4.04051e+07	14.3364	20.3778	10.9244	5.41029	2.95294	1.4319	1.29416	1.56215	0.517932	0.372014	1.65394	0.811509	0.846457	2.95294	1.4319	1.29416	3.14692	1.75505
375	5583	2.87928	1.88416	1.50224	202620	H	51.9252	Impdh2	IMPDH2	§474	inosine-5-monophosphate dehydrogenase 2	P24547	http://www.phosphosite.org/proteinAction.do?id=4290&showAllSites=true	LIAGIQHSCQDIGAK*SLTQVR	3	803.76	6	H	43	73564	67179.5	170280	234960	123703	141480	144530	66900	70371.7	202620	132592	105715	6.41527	22.5721	9.48042	51.9252	2.87928	1.88416	1.50224	1.52571	0.91392	0.587112	1.6175	1.2075	1.06155	2.87928	1.88416	1.50224	3.06843	2.30937
376	5654	-3.15116	-1.23853	-1.20096	1.23961e+06	A	56.3756	Paics	PAICS	§36	multifunctional protein ADE2	Q9DCL9	http://www.phosphosite.org/proteinAction.do?id=11005&showAllSites=true	VLLQSK*DQITAGNAAR	3	600.331	2	A	33.0972	1.28325e+06	1.19596e+06	550196	236565	903684	1.09805e+06	839702	1.22466e+06	1.23961e+06	393380	1.00087e+06	1.03218e+06	4.97919	56.3756	13.7317	26.3718	0.317343	0.807407	0.832668	-1.65588	-0.308631	-0.264187	-1.56409	-0.0150539	0.210255	-3.15116	-1.23853	-1.20096	-2.95691	-1.01049
377	5677	2.87068	2.05155	1.30115	4.77452e+06	A	27.7186	Plcb4	PLCB4	§1022	1-phosphatidylinositol-4,5-bisphosphate phosphodiesterase beta-4	Q91UZ1	http://www.phosphosite.org/proteinAction.do?id=10459&showAllSites=true	EIVAQHTK*EWSEM#INTHSAEEQEIR	4	782.12	9	A	39.3634	1.48804e+06	1.83836e+06	3.83872e+06	5.71033e+06	3.32816e+06	3.49614e+06	2.25107e+06	2.0771e+06	1.6632e+06	4.77452e+06	3.41215e+06	2.16408e+06	14.8939	27.7186	3.48118	5.68444	2.87068	2.05155	1.30115	1.52139	1.03672	0.379791	1.61318	1.33029	0.854234	2.87068	2.05155	1.30115	3.05926	2.51454
378	5682	-1.72853	-1.50302	-3.16941	2.51381e+06	A	35.0923	Plcd3	PLCD3	201	1-phosphatidylinositol-4,5-bisphosphate phosphodiesterase delta-3	Q8K2J0	http://www.phosphosite.org/proteinAction.do?id=10924&showAllSites=true	MSFK*EIK	3	332.844	2	A	31.5317	2.78321e+06	2.24441e+06	1.81518e+06	1.09344e+06	1.70175e+06	1.64326e+06	790113	796182	2.51381e+06	1.45431e+06	1.6725e+06	793147	15.156	35.0923	2.47286	0.541135	0.578527	0.665327	0.315516	-0.789543	-0.587866	-1.66421	-0.697752	-0.294288	-1.18977	-1.72853	-1.50302	-3.16941	-1.62197	-1.22628
379	5701	-2.17522	-4.75072	-3.12921	1.85366e+07	A	51.3481	Psat1	PSAT1	§51	phosphoserine aminotransferase isoform 2	Q99K85	http://www.phosphosite.org/proteinAction.do?id=8077&showAllSites=true	SSDFAK*IIGNTENLVR	3	626.662	3	A	65.6017	1.77748e+07	1.92984e+07	9.48341e+06	7.55998e+06	3.89871e+06	3.90499e+06	3.7729e+06	8.07453e+06	1.85366e+07	8.5217e+06	3.90185e+06	5.92372e+06	5.81193	15.9601	0.113755	51.3481	0.459723	0.210494	0.319569	-1.12116	-2.24815	-1.6458	-1.02937	-1.95457	-1.17136	-2.17522	-4.75072	-3.12921	-2.04113	-3.876
380	5740	-1.39495	-2.56105	-1.55292	1.3189e+06	A	60.0805	Txnl1	TXNL1	§28	thioredoxin-like protein 1	Q8CDN6	http://www.phosphosite.org/proteinAction.do?id=9366&showAllSites=true	LAVVK*FTMR	3	393.562	2	A	45.101	1.55482e+06	1.08299e+06	1.34716e+06	543813	608873	421099	956134	742476	1.3189e+06	945487	514986	849305	25.2964	60.0805	25.7825	17.7886	0.716873	0.390465	0.643948	-0.48021	-1.35674	-0.634985	-0.388419	-1.06316	-0.160542	-1.39495	-2.56105	-1.55292	-1.30896	-2.0895
381	G protein or regulator
382	5765	2.10376	2.46578	1.43976	707030	A	24.2455	Arhgap32	RICS	1468	rho GTPase-activating protein 32 isoform 1	Q811P8	http://www.phosphosite.org/proteinAction.do?id=8695&showAllSites=true	ASVDDVMPVPLPVSQPK*	3	631.664	2	A	90.1669	290737	282737	499807	706643	622320	791740	441448	384216	286737	603225	707030	412832	1.97282	24.2455	16.9438	9.80284	2.10376	2.46578	1.43976	1.07297	1.30204	0.525827	1.16476	1.59562	1.00027	2.10376	2.46578	1.43976	2.24196	3.02225
383	5862	4.71208	1.20507	-1.01596	4.02663e+06	A	44.0192	Gng2	G-gamma(2)	§32	guanine nucleotide-binding protein G(I)/G(S)/G(O) subunit gamma-2 precursor	P63213	http://www.phosphosite.org/proteinAction.do?id=8446&showAllSites=true	VSK*AAADLMAYCEAHAK	3	650.645	7	A	39.7712	588550	1.12052e+06	5.02642e+06	3.02685e+06	1.07148e+06	988072	591641	1.09058e+06	854535	4.02663e+06	1.02978e+06	841112	44.0192	35.1139	5.72721	41.9451	4.71208	1.20507	0.984293	2.23636	0.269119	-0.0228404	2.32815	0.562696	0.451602	4.71208	1.20507	-1.01596	5.02162	1.47703
384	5868	-1.91086	-1.36092	-2.4749	1.07518e+07	A	15.2318	Gng5	GNG5	§36	guanine nucleotide-binding protein G(I)/G(S)/G(O) subunit gamma-5 precursor	Q80SZ7	http://www.phosphosite.org/proteinAction.do?id=4849820&showAllSites=true	VSQAAADLK*QF	2	646.336	9	A	41.9852	1.07111e+07	1.07925e+07	6.2327e+06	5.02066e+06	7.98203e+06	7.81872e+06	4.20516e+06	4.48352e+06	1.07518e+07	5.62668e+06	7.90038e+06	4.34434e+06	0.534969	15.2318	1.46165	4.53077	0.523324	0.734795	0.404057	-0.934223	-0.444586	-1.30737	-0.842432	-0.151008	-0.832926	-1.91086	-1.36092	-2.4749	-1.79307	-1.11035
385	5938	-4.00518	-1.48925	-1.78386	1.30258e+06	A	18.598	Rcc2	TD-60	347	protein RCC2	Q8BK67	http://www.phosphosite.org/proteinAction.do?id=11218&showAllSites=true	DVACGANHTLVLDSQK*R	3	666.666	5	A	30.3512	1.23689e+06	1.36828e+06	313974	336474	802859	946461	634176	826230	1.30258e+06	325224	874660	730203	7.13254	4.8919	11.6094	18.598	0.249676	0.671481	0.560581	-2.00187	-0.574581	-0.835006	-1.91008	-0.281004	-0.360564	-4.00518	-1.48925	-1.78386	-3.75829	-1.21504
386	5939	-2.77449	-1.19767	-1.58582	3.74448e+06	A	33.8075	Rcc2	TD-60	§375	protein RCC2	Q8BK67	http://www.phosphosite.org/proteinAction.do?id=11218&showAllSites=true	LVK*LFDFPGR	3	435.915	4	A	58.6022	3.21679e+06	4.27216e+06	1.02698e+06	1.67224e+06	3.00805e+06	3.24488e+06	2.10627e+06	2.61618e+06	3.74448e+06	1.34961e+06	3.12646e+06	2.36122e+06	19.9297	33.8075	5.35635	15.2701	0.360427	0.834953	0.630588	-1.47222	-0.260234	-0.66523	-1.38043	0.0333436	-0.190788	-2.77449	-1.19767	-1.58582	-2.60346	1.02338
387	Inhibitor protein
388	5985	-3.36984	-1.29008	-1.90316	1.04805e+07	A	14.4287	Rnh1	RNH1	233	ribonuclease inhibitor isoform a	Q91VI7	http://www.phosphosite.org/proteinAction.do?id=8607&showAllSites=true	ASLQELDLSSNK*LGNAGIAALCPGLLLPSCK	3	1108.91	15	A	78.3456	9.4112e+06	1.15498e+07	2.82648e+06	3.3937e+06	8.20339e+06	8.0444e+06	5.42774e+06	5.58601e+06	1.04805e+07	3.11009e+06	8.12389e+06	5.50688e+06	14.4287	12.8963	1.38391	2.0323	0.29675	0.775145	0.525441	-1.75268	-0.367462	-0.928399	-1.66089	-0.0738845	-0.453956	-3.36984	-1.29008	-1.90316	-3.16211	-1.05255
389	5993	-3.30509	-1.2303	-1.91825	6.02736e+06	A	15.9807	Rnh1	RNH1	§292	ribonuclease inhibitor isoform a	Q91VI7	http://www.phosphosite.org/proteinAction.do?id=8607&showAllSites=true	ELSLASNELK*DEGAR	3	582.627	5	A	38.4037	6.21972e+06	5.835e+06	2.02973e+06	1.61758e+06	4.84589e+06	4.95231e+06	3.47223e+06	2.812e+06	6.02736e+06	1.82366e+06	4.8991e+06	3.14211e+06	4.51336	15.9807	1.536	14.858	0.302563	0.81281	0.521308	-1.72469	-0.299009	-0.939792	-1.6329	-0.00543179	-0.465349	-3.30509	-1.2303	-1.91825	-3.10136	-1.00377
390	5995	-3.76908	-1.46081	-1.95575	2.13308e+07	A	12.539	Rnh1	RNH1	334	ribonuclease inhibitor isoform a	Q91VI7	http://www.phosphosite.org/proteinAction.do?id=8607&showAllSites=true	TCSLTAASCPYFCSVLTK*SR	3	808.377	9	A	56.7174	2.24477e+07	2.0214e+07	5.15765e+06	6.16122e+06	1.40122e+07	1.51921e+07	1.08699e+07	1.09435e+07	2.13308e+07	5.65943e+06	1.46021e+07	1.09067e+07	7.40484	12.539	5.71374	0.47719	0.265317	0.684554	0.511313	-1.91421	-0.546764	-0.967723	-1.82242	-0.253187	-0.49328	-3.76908	-1.46081	-1.95575	-3.53674	-1.19184
391	5998	-3.57754	-1.40983	-1.92553	2.05179e+07	A	10.1246	Rnh1	RNH1	§81	ribonuclease inhibitor isoform a	Q91VI7	http://www.phosphosite.org/proteinAction.do?id=8607&showAllSites=true	TNELGDGGVGLVLQGLQNPTCK*IQK	3	918.48	12	A	66.0709	1.98412e+07	2.11946e+07	5.3246e+06	6.14579e+06	1.35687e+07	1.55382e+07	1.03669e+07	1.09445e+07	2.05179e+07	5.7352e+06	1.45534e+07	1.06557e+07	4.66435	10.1246	9.56925	3.83313	0.279522	0.709306	0.519337	-1.83897	-0.495521	-0.945257	-1.74717	-0.201943	-0.470814	-3.57754	-1.40983	-1.92553	-3.357	-1.15025
392	Kinase (non-protein)
393	6011	2.51232	1.78914	-1.08718	5.81695e+06	A	15.9994	Sphk1	SPHK1	§27	sphingosine kinase 1 isoform 2	Q8CI15	http://www.phosphosite.org/proteinAction.do?id=14364&showAllSites=true	VLVLLNPQGGK*GK	3	479.624	2	A	40.4379	2.54235e+06	2.08837e+06	6.16245e+06	5.47144e+06	4.34402e+06	3.94102e+06	2.37064e+06	1.88876e+06	2.31536e+06	5.81695e+06	4.14252e+06	2.1297e+06	13.8644	8.3999	6.87909	15.9994	2.51232	1.78914	0.919812	1.32902	0.83927	-0.12059	1.42081	1.13285	0.353853	2.51232	1.78914	-1.08718	2.67737	2.19291
394	6012	2.51232	1.78914	-1.08718	5.81695e+06	A	15.9994	Sphk1	SPHK1	29	sphingosine kinase 1 isoform 2	Q8CI15	http://www.phosphosite.org/proteinAction.do?id=14364&showAllSites=true	VLVLLNPQGGKGK*	3	479.624	1	A	40.4379	2.54235e+06	2.08837e+06	6.16245e+06	5.47144e+06	4.34402e+06	3.94102e+06	2.37064e+06	1.88876e+06	2.31536e+06	5.81695e+06	4.14252e+06	2.1297e+06	13.8644	8.3999	6.87909	15.9994	2.51232	1.78914	0.919812	1.32902	0.83927	-0.12059	1.42081	1.13285	0.353853	2.51232	1.78914	-1.08718	2.67737	2.19291
395	Mitochondrial protein
396	6049	-3.38668	-1.18233	-2.34792	3.79335e+06	A	35.5763	Acadl	ACADL	95	long-chain specific acyl-CoA dehydrogenase, mitochondrial precursor	P51174	http://www.phosphosite.org/proteinAction.do?id=1171516&showAllSites=true	AGK*QGLLGINIAEK	3	509.295	6	A	46.5858	3.93361e+06	3.65309e+06	1.40185e+06	838311	3.05174e+06	3.36502e+06	1.44605e+06	1.7852e+06	3.79335e+06	1.12008e+06	3.20838e+06	1.61563e+06	5.22904	35.5763	6.90463	14.8433	0.295275	0.84579	0.42591	-1.75987	-0.241628	-1.23138	-1.66808	0.0519492	-0.756938	-3.38668	-1.18233	-2.34792	-3.17791	1.03666
397	6054	-3.22558	-1.17635	-2.14452	6.96881e+06	A	19.7925	Acads	ACADS	§306	short-chain specific acyl-CoA dehydrogenase, mitochondrial precursor	Q07417	http://www.phosphosite.org/proteinAction.do?id=1171542&showAllSites=true	NAFGAPLTK*LQNIQFK	3	635.351	1	A	62.8084	6.34131e+06	7.5963e+06	1.85812e+06	2.46285e+06	5.49829e+06	6.34995e+06	3.20524e+06	3.29393e+06	6.96881e+06	2.16048e+06	5.92412e+06	3.24959e+06	12.734	19.7925	10.1655	1.92979	0.310022	0.85009	0.466304	-1.68956	-0.234312	-1.10066	-1.59777	0.0592656	-0.626214	-3.22558	-1.17635	-2.14452	-3.02674	1.04194
398	6055	-3.22558	-1.17635	-2.14452	6.96881e+06	A	19.7925	Acads	ACADS	313	short-chain specific acyl-CoA dehydrogenase, mitochondrial precursor	Q07417	http://www.phosphosite.org/proteinAction.do?id=1171542&showAllSites=true	NAFGAPLTKLQNIQFK*	3	635.351	1	A	62.8084	6.34131e+06	7.5963e+06	1.85812e+06	2.46285e+06	5.49829e+06	6.34995e+06	3.20524e+06	3.29393e+06	6.96881e+06	2.16048e+06	5.92412e+06	3.24959e+06	12.734	19.7925	10.1655	1.92979	0.310022	0.85009	0.466304	-1.68956	-0.234312	-1.10066	-1.59777	0.0592656	-0.626214	-3.22558	-1.17635	-2.14452	-3.02674	1.04194
399	6095	-2.54623	-1.1905	-1.73713	1.62335e+07	A	22.0579	Chchd3	CHCHD3	§189	coiled-coil-helix-coiled-coil-helix domain-containing protein 3, mitochondrial precursor	Q9CRB9	http://www.phosphosite.org/proteinAction.do?id=10281&showAllSites=true	RYEYHPVCADLQTK*ILQCYR	4	682.584	15	A	49.5543	1.87654e+07	1.37015e+07	7.2215e+06	5.5295e+06	1.44814e+07	1.27902e+07	9.70804e+06	8.98194e+06	1.62335e+07	6.3755e+06	1.36358e+07	9.34499e+06	22.0579	18.766	8.76988	5.4942	0.392738	0.83998	0.575662	-1.34836	-0.251573	-0.796706	-1.25657	0.042004	-0.322263	-2.54623	-1.1905	-1.73713	-2.38927	1.02954
400	6126	-2.70287	-2.1798	-1.86949	1.36078e+07	A	10.6708	Cyb5r3	CYB5R3	§42	NADH-cytochrome b5 reductase 3	Q9DCN2	http://www.phosphosite.org/proteinAction.do?id=8573&showAllSites=true	STPAITLENPDIK*YPLR	3	681.369	8	A	54.7843	1.32417e+07	1.39738e+07	4.65467e+06	5.41443e+06	6.35673e+06	6.12859e+06	7.39494e+06	7.16279e+06	1.36078e+07	5.03455e+06	6.24266e+06	7.27886e+06	3.80391	10.6708	2.58418	2.2552	0.369976	0.458758	0.534906	-1.43449	-1.1242	-0.902643	-1.3427	-0.830618	-0.428201	-2.70287	-2.1798	-1.86949	-2.53626	-1.77845
401	6145	-2.50071	1.14068	-2.64827	3.65259e+06	A	20.2572	Dlat	DLAT	391	dihydrolipoyllysine-residue acetyltransferase component of pyruvate dehydrogenase complex, mitochondrial	Q8BMF4	http://www.phosphosite.org/proteinAction.do?id=17975&showAllSites=true	DIDSFVPSK*AAPAAAAAM#APPGPR	3	813.409	3	A	49.6191	3.15574e+06	3.24848e+06	1.43338e+06	1.12758e+06	3.70441e+06	3.60077e+06	1.03594e+06	1.38233e+06	3.20211e+06	1.28048e+06	3.65259e+06	1.20913e+06	2.04783	16.8866	2.00632	20.2572	0.399887	1.14068	0.377605	-1.32234	0.189897	-1.40505	-1.23055	0.483475	-0.930607	-2.50071	1.14068	-2.64827	-2.34656	1.39811
402	6156	-2.62392	-1.6672	-1.88889	1.11233e+07	A	19.0421	Hk1; Hk1	HK1; HK1 iso3	§389; §332	hexokinase-1 isoform HK1	P17710; G3UVV4	http://www.phosphosite.org/proteinAction.do?id=10900&showAllSites=true	GK*FTTSDVAAIETDKEGVQNAK	4	606.557	21	A	37.626	1.26185e+07	9.62816e+06	4.80886e+06	3.66952e+06	7.57022e+06	5.77351e+06	6.3809e+06	5.39674e+06	1.11233e+07	4.23919e+06	6.67186e+06	5.88882e+06	19.0093	19.0046	19.0421	11.8174	0.381109	0.599809	0.529412	-1.39173	-0.737425	-0.917537	-1.29993	-0.443848	-0.443094	-2.62392	-1.6672	-1.88889	-2.46218	-1.36023
403	6188	-2.61934	-2.54927	-2.06485	7.40639e+07	A	19.8459	Ndufa8	NDUFA8	§106	NADH dehydrogenase [ubiquinone] 1 alpha subcomplex subunit 8	Q9DCJ5	http://www.phosphosite.org/proteinAction.do?id=10299&showAllSites=true	QQQAK*FDQCVLDKLGWVRPDLGQLSK	4	793.665	34	A	66.4668	7.03635e+07	7.77642e+07	2.54326e+07	3.11191e+07	2.63621e+07	3.17439e+07	3.08354e+07	4.09025e+07	7.40639e+07	2.82758e+07	2.9053e+07	3.58689e+07	7.06563	14.2205	13.0985	19.8459	0.381776	0.39227	0.484297	-1.3892	-1.35008	-1.04604	-1.29741	-1.0565	-0.571593	-2.61934	-2.54927	-2.06485	-2.45787	-2.07989
404	6211	-4.73779	-1.68601	-2.38323	444230	A	43.063	Suclg1	SUCLG1	§90	succinyl-CoA ligase [GDP-forming] subunit alpha, mitochondrial precursor	Q9WUM5	http://www.phosphosite.org/proteinAction.do?id=19731&showAllSites=true	LVGGTTPGK*GGQK	2	657.362	3	A	14.461	374590	513870	65212.1	122314	218443	308516	175634	197163	444230	93763.1	263479	186399	22.1699	43.063	24.1733	8.16713	0.211069	0.593115	0.419599	-2.24422	-0.753617	-1.25292	-2.15242	-0.46004	-0.778473	-4.73779	-1.68601	-2.38323	-4.44574	-1.37558
405	6224	-5.10789	-4.1162	-2.0377	2.11579e+06	A	28.0883	Tomm40	TOMM40	§184	mitochondrial import receptor subunit TOM40 homolog	Q9QYA2	http://www.phosphosite.org/proteinAction.do?id=24168&showAllSites=true	MAIQTQQSK*FVNWQVDGEYR	3	848.076	8	A	53.2007	2.47775e+06	1.75383e+06	496490	331950	488567	539464	1.17947e+06	897181	2.11579e+06	414220	514015	1.03832e+06	24.1939	28.0883	7.00166	19.2239	0.195776	0.242942	0.49075	-2.35273	-2.04131	-1.02694	-2.26094	-1.74774	-0.552497	-5.10789	-4.1162	-2.0377	-4.79302	-3.35831
406	Motor or contractile protein
407	6233	-2.27209	-2.79911	-2.36279	456185	H	44.733	Mybph	MYBPH	362	myosin-binding protein H	P70402	http://www.phosphosite.org/proteinAction.do?id=12160118&showAllSites=true	VFSENLCGLSDLATTTK*ELAHIHK	4	700.359	5	H	66.3973	339287	573082	179585	221970	193640	132310	254140	132000	456185	200777	162975	193070	36.2393	14.9273	26.6095	44.733	0.440123	0.357257	0.423228	-1.18402	-1.48497	-1.24049	-1.09223	-1.19139	-0.766051	-2.27209	-2.79911	-2.36279	-2.13203	-2.28373
408	6237	-2.12993	-3.72974	-2.09539	3.30697e+06	A	22.6967	Mybph	MYBPH	375	myosin-binding protein H	P70402	http://www.phosphosite.org/proteinAction.do?id=12160118&showAllSites=true	ADITAK*PR	2	493.275	18	A	15.3483	2.77623e+06	3.8377e+06	1.47415e+06	1.63108e+06	780967	992330	1.57495e+06	1.58147e+06	3.30697e+06	1.55262e+06	886649	1.57821e+06	22.6967	7.14712	16.8563	0.291989	0.469499	0.268115	0.477237	-1.09081	-1.89907	-1.06722	-0.999016	-1.6055	-0.592779	-2.12993	-3.72974	-2.09539	-1.99864	-3.04301
409	6240	-1.83841	-3.76883	-3.41921	1.24264e+06	A	105.802	Mybph	MYBPH	425	myosin-binding protein H	P70402	http://www.phosphosite.org/proteinAction.do?id=12160118&showAllSites=true	NK*MDIQGDPK	2	630.306	5	A	20.1114	1.30429e+06	1.18099e+06	845643	506222	272106	387326	635323	91536.1	1.24264e+06	675932	329716	363429	7.01619	35.5076	24.7101	105.802	0.543947	0.265334	0.292465	-0.878462	-1.91412	-1.77366	-0.78667	-1.62054	-1.29922	-1.83841	-3.76883	-3.41921	-1.72509	-3.0749
410	6244	-2.13763	-4.02605	-1.95239	1.09373e+07	A	8.71755	Mybph	MYBPH	461	myosin-binding protein H	P70402	http://www.phosphosite.org/proteinAction.do?id=12160118&showAllSites=true	KPSPFDSGVYTCK*AINVLGEASVDCR	4	746.861	3	A	61.3478	1.04284e+07	1.14463e+07	4.80117e+06	5.43197e+06	2.73186e+06	2.70143e+06	5.7691e+06	5.43492e+06	1.09373e+07	5.11657e+06	2.71665e+06	5.60201e+06	6.58046	8.71755	0.792242	4.21819	0.467808	0.248383	0.512191	-1.09601	-2.00936	-0.965245	-1.00422	-1.71579	-0.490802	-2.13763	-4.02605	-1.95239	-2.00586	-3.28476
411	Phosphatase
412	6252	4.16752	-2.01533	1.55837	2.53532e+06	A	47.7825	Acp6	ACP6	211	lysophosphatidic acid phosphatase type 6 precursor	Q8BP40	http://www.phosphosite.org/proteinAction.do?id=2350378&showAllSites=true	K*KAAISQPGISEDLEK	3	609.999	4	A	30.3512	813899	402806	2.69122e+06	2.37942e+06	341337	262390	945231	950841	608353	2.53532e+06	301863	948036	47.7825	8.69614	18.4932	0.41845	4.16752	0.496198	1.55837	2.05919	-1.01101	0.640034	2.15098	-0.717436	1.11448	4.16752	-2.01533	1.55837	4.4413	-1.64426
413	6254	5.9164	-2.78758	3.0362	1.84065e+06	A	54.062	Acp6	ACP6	§212	lysophosphatidic acid phosphatase type 6 precursor	Q8BP40	http://www.phosphosite.org/proteinAction.do?id=2350378&showAllSites=true	K*AAISQPGISEDLEKVK	3	643.021	3	A	38.5516	266712	355508	1.78397e+06	1.89733e+06	68941.5	154270	615675	1.27351e+06	311110	1.84065e+06	111606	944594	20.182	4.35501	54.062	49.2445	5.9164	0.358734	3.0362	2.56472	-1.47901	1.60227	2.65651	-1.18544	2.07671	5.9164	-2.78758	3.0362	6.30507	-2.27432
414	6271	1.93026	-1.87707	3.30163	2.50743e+06	A	19.0099	Cycs; Cyct	CYCS; CYCT	§74; §74	cytochrome c, somatic	P62897; P00015	http://www.phosphosite.org/proteinAction.do?id=15705&showAllSites=true	K*YIPGTK	2	460.764	2	A	18.5759	713767	805137	1.46401e+06	1.46788e+06	401935	407255	2.17038e+06	2.84448e+06	759452	1.46594e+06	404595	2.50743e+06	8.50729	0.186693	0.929713	19.0099	1.93026	0.532746	3.30163	0.948796	-0.908479	1.72318	1.04059	-0.614902	2.19762	1.93026	-1.87707	3.30163	2.05707	-1.53145
415	6273	3.31486	2.42142	2.82865	1.35879e+06	A	88.9123	Dusp27	DUSP27	887	inactive dual specificity phosphatase 27	Q148W8	http://www.phosphosite.org/proteinAction.do?id=21478&showAllSites=true	SNSQK*PETDASSSLAISDHYR	3	803.042	9	A	32.6433	152197	667619	1.63694e+06	1.08063e+06	940763	1.04436e+06	1.05518e+06	1.26379e+06	409908	1.35879e+06	992559	1.15948e+06	88.9123	28.95	7.38002	12.7218	3.31486	2.42142	2.82865	1.72895	1.27585	1.50011	1.82074	1.56943	1.97455	3.31486	2.42142	2.82865	3.53262	2.96787
416	6285	2.92254	1.91371	1.23511	746564	H	33.1809	Pgam1	PGAM1	§106	phosphoglycerate mutase 1	Q9DBJ1	http://www.phosphosite.org/proteinAction.do?id=4427&showAllSites=true	HYGGLTGLNKAETAAK*HGEAQVK	4	624.325	19	H	34.4839	291420	219480	790974	702154	440868	536848	241483	389536	255450	746564	488858	315510	19.9137	8.41258	13.8831	33.1809	2.92254	1.91371	1.23511	1.54722	0.936374	0.304642	1.63902	1.22995	0.779085	2.92254	1.91371	1.23511	3.11453	2.34559
417	Protease
418	6402	-2.59123	-1.11605	-1.63254	7.01431e+06	A	15.5008	Pgpep1	PGPEP1	§174	pyroglutamyl-peptidase 1	Q9ESW8	http://www.phosphosite.org/proteinAction.do?id=13997&showAllSites=true	SAFVHVPPLGK*PYNADQLGR	4	570.803	12	A	49.481	7.78313e+06	6.24549e+06	2.69179e+06	2.72209e+06	6.44187e+06	6.12806e+06	4.54409e+06	4.04902e+06	7.01431e+06	2.70694e+06	6.28496e+06	4.29655e+06	15.5008	0.79157	3.53066	8.14758	0.385917	0.89602	0.612541	-1.37364	-0.158397	-0.707122	-1.28185	0.13518	-0.232679	-2.59123	-1.11605	-1.63254	-2.4315	1.09823
419	6589	-1.66399	-2.53173	-1.35504	1.77872e+07	A	52.1163	Usp24	USP24	§1761	ubiquitin carboxyl-terminal hydrolase 24	B1AY13	http://www.phosphosite.org/proteinAction.do?id=11678&showAllSites=true	MWNK*ELYVR	3	451.564	19	A	40.9071	2.02345e+07	1.53398e+07	1.46287e+07	6.7502e+06	7.78875e+06	6.26262e+06	1.3429e+07	1.28244e+07	1.77872e+07	1.06895e+07	7.02568e+06	1.31267e+07	19.4584	52.1163	15.3599	3.25651	0.600965	0.394986	0.737987	-0.734648	-1.34013	-0.438333	-0.642856	-1.04655	0.0361099	-1.66399	-2.53173	-1.35504	-1.56142	-2.06558
420	6599	-1.51327	-2.79264	-1.98051	4.47417e+06	A	11.5354	Usp28	USP28	§243	ubiquitin carboxyl-terminal hydrolase 28	Q5I043	http://www.phosphosite.org/proteinAction.do?id=16212&showAllSites=true	FVDPSAALDLLK*GAFR	3	612	10	A	86.7458	4.76853e+06	4.17982e+06	2.7932e+06	3.12003e+06	1.73281e+06	1.47145e+06	2.12156e+06	2.39666e+06	4.47417e+06	2.95662e+06	1.60213e+06	2.25911e+06	9.30404	7.81637	11.5354	8.61067	0.660819	0.358084	0.504922	-0.597674	-1.48163	-0.985869	-0.505882	-1.18805	-0.511426	-1.51327	-2.79264	-1.98051	-1.41999	-2.27845
421	6605	-1.90422	-2.63504	-2.26716	4.75711e+06	A	23.698	Usp28	USP28	§547	ubiquitin carboxyl-terminal hydrolase 28	Q5I043	http://www.phosphosite.org/proteinAction.do?id=16212&showAllSites=true	TVTDEEM#NFVK*TCLQR	3	700.995	2	A	47.4894	4.01364e+06	5.50058e+06	2.07957e+06	2.91682e+06	1.54079e+06	2.06986e+06	2.01051e+06	2.18603e+06	4.75711e+06	2.49819e+06	1.80533e+06	2.09827e+06	22.1022	23.698	20.7225	5.91488	0.525149	0.379501	0.441081	-0.929201	-1.39783	-1.18089	-0.83741	-1.10425	-0.706443	-1.90422	-2.63504	-2.26716	-1.78684	-2.14987
422	6606	-1.8742	-3.66768	-2.37552	8.30205e+06	A	7.42474	Usp28	USP28	915	ubiquitin carboxyl-terminal hydrolase 28	Q5I043	http://www.phosphosite.org/proteinAction.do?id=16212&showAllSites=true	RGVK*ESVIALYR	3	502.291	9	A	39.3634	8.69164e+06	7.91246e+06	4.66221e+06	4.19709e+06	2.15685e+06	2.3703e+06	3.49645e+06	3.49323e+06	8.30205e+06	4.42965e+06	2.26357e+06	3.49484e+06	6.63645	7.42474	6.66788	0.0650242	0.533561	0.272652	0.420961	-0.906275	-1.87487	-1.24824	-0.814483	-1.58129	-0.773799	-1.8742	-3.66768	-2.37552	-1.75867	-2.99237
423	Protein kinase, Ser/Thr (non-receptor)
424	6676	-2.86237	-1.48877	-1.95016	3.89356e+06	A	30.2413	Akt1; Akt2; Akt3	Akt1; Akt2; Akt3	158; 160; 156	RAC-alpha serine/threonine-protein kinase isoform 2	P31750; Q60823; Q9WUA6	http://www.phosphosite.org/proteinAction.do?id=571&showAllSites=true	LLGK*GTFGK	3	345.538	3	A	30.0356	4.08097e+06	3.70615e+06	1.65113e+06	1.06938e+06	2.85726e+06	2.37332e+06	2.01311e+06	1.97996e+06	3.89356e+06	1.36026e+06	2.61529e+06	1.99654e+06	6.80709	30.2413	13.0844	1.17384	0.34936	0.671696	0.512779	-1.51721	-0.574121	-0.963592	-1.42542	-0.280543	-0.489149	-2.86237	-1.48877	-1.95016	-2.68593	-1.21465
425	6691	2.67435	-1.07878	1.17692	1.20599e+06	A	73.2643	Camk2a	CAMK2A	§328	calcium/calmodulin-dependent protein kinase type II subunit alpha isoform 1	P11798	http://www.phosphosite.org/proteinAction.do?id=1433&showAllSites=true	NDGVK*ESSESTNTTIEDEDTKVR	4	667.81	11	A	26.8414	287668	614223	1.41015e+06	1.00182e+06	634571	201459	408981	652472	450945	1.20599e+06	418015	530726	51.2057	23.9415	73.2643	32.4412	2.67435	0.926976	1.17692	1.41919	-0.109397	0.235016	1.51098	0.18418	0.709458	2.67435	-1.07878	1.17692	2.85004	1.13617
426	6693	-2.45713	-1.14465	-1.68433	4.80493e+06	A	25.2927	Camk2b; Camk2b; Camk2b; Camk2g; Camk2g	CAMK2B; CAMK2B iso2; CAMK2B iso3; CAMK2G; CAMK2G iso3	§147; §18; §147; §147; §147	calcium/calmodulin-dependent protein kinase type II subunit beta isoform 1	P28652; Q3TY93; Q5SVJ0; Q923T9; Q923T9-3	http://www.phosphosite.org/proteinAction.do?id=5321&showAllSites=true	DLKPENLLLASK*CK	3	581.654	6	A	45.6632	4.90152e+06	4.70834e+06	2.30523e+06	1.60577e+06	4.49289e+06	3.9026e+06	2.93573e+06	2.76971e+06	4.80493e+06	1.9555e+06	4.19774e+06	2.85272e+06	2.84292	25.2927	9.94348	4.1153	0.406978	0.873633	0.593707	-1.29698	-0.194901	-0.752177	-1.20519	0.0986763	-0.277735	-2.45713	-1.14465	-1.68433	-2.30567	1.07079
427	6695	-2.45713	-1.14465	-1.68433	4.80493e+06	A	25.2927	Camk2b; Camk2b; Camk2b; Camk2g; Camk2g	CAMK2B; CAMK2B iso2; CAMK2B iso3; CAMK2G; CAMK2G iso3	149; 20; 149; 149; 149	calcium/calmodulin-dependent protein kinase type II subunit beta isoform 1	P28652; Q3TY93; Q5SVJ0; Q923T9; Q923T9-3	http://www.phosphosite.org/proteinAction.do?id=5321&showAllSites=true	DLKPENLLLASKCK*	3	581.654	1	A	45.6632	4.90152e+06	4.70834e+06	2.30523e+06	1.60577e+06	4.49289e+06	3.9026e+06	2.93573e+06	2.76971e+06	4.80493e+06	1.9555e+06	4.19774e+06	2.85272e+06	2.84292	25.2927	9.94348	4.1153	0.406978	0.873633	0.593707	-1.29698	-0.194901	-0.752177	-1.20519	0.0986763	-0.277735	-2.45713	-1.14465	-1.68433	-2.30567	1.07079
428	6710	-4.7303	-1.53442	-1.86887	3.31125e+06	A	9.91548	Cdk1	CDK1	§139	cyclin-dependent kinase 1	P11440	http://www.phosphosite.org/proteinAction.do?id=1447&showAllSites=true	DLKPQNLLIDDK*GTIKLADFGLAR	4	692.888	4	A	68.074	3.11262e+06	3.50988e+06	740191	659827	2.25848e+06	2.05748e+06	1.89602e+06	1.64757e+06	3.31125e+06	700009	2.15798e+06	1.77179e+06	8.48332	8.11796	6.58598	9.91548	0.211403	0.651712	0.535082	-2.24193	-0.617695	-0.902167	-2.15014	-0.324117	-0.427724	-4.7303	-1.53442	-1.86887	-4.43871	-1.2519
429	6711	-4.7303	-1.53442	-1.86887	3.31125e+06	A	9.91548	Cdk1	CDK1	§143	cyclin-dependent kinase 1	P11440	http://www.phosphosite.org/proteinAction.do?id=1447&showAllSites=true	DLKPQNLLIDDKGTIK*LADFGLAR	4	692.888	1	A	68.074	3.11262e+06	3.50988e+06	740191	659827	2.25848e+06	2.05748e+06	1.89602e+06	1.64757e+06	3.31125e+06	700009	2.15798e+06	1.77179e+06	8.48332	8.11796	6.58598	9.91548	0.211403	0.651712	0.535082	-2.24193	-0.617695	-0.902167	-2.15014	-0.324117	-0.427724	-4.7303	-1.53442	-1.86887	-4.43871	-1.2519
430	6712	-3.122	-1.3923	-1.89238	3.00622e+06	A	10.267	Cdk1	CDK1	§20	cyclin-dependent kinase 1	P11440	http://www.phosphosite.org/proteinAction.do?id=1447&showAllSites=true	IGEGTYGVVYK*GR	3	504.932	5	A	34.0056	2.93279e+06	3.07965e+06	925861	999971	2.26055e+06	2.05779e+06	1.47327e+06	1.70393e+06	3.00622e+06	962916	2.15917e+06	1.5886e+06	3.45449	5.44215	6.64006	10.267	0.320308	0.718235	0.528436	-1.64247	-0.477472	-0.920199	-1.55068	-0.183895	-0.445756	-3.122	-1.3923	-1.89238	-2.92955	-1.13595
431	6715	-8.34647	-1.12907	-1.81692	1.48626e+06	A	47.3067	Cdk18	CDK18	388	cyclin-dependent kinase 18	Q04899	http://www.phosphosite.org/proteinAction.do?id=8988&showAllSites=true	LDTEGINLLSSLLLYESK*SR	3	789.092	7	A	83.205	1.68213e+06	1.2904e+06		178071	876025	1.75669e+06	574638	1061388	1.48626e+06	178071	1.31636e+06	818013	18.6369		47.3067	42.0757	0.119811	0.885684	0.550383	-3.06117	-0.175136	-0.861493	-2.96938	0.118441	-0.387051	-8.34647	-1.12907	-1.81692	-7.83197	1.08556
432	6736	-1.22375	-1.58912	-2.70301	1.64507e+06	A	48.5972	Dclk1; Dclk1; Dclk1	DCAMKL1; DCAMKL1 iso2; DCAMKL1 iso3	280; 280; 332	serine/threonine-protein kinase DCLK1 isoform 2	Q9JLM8; Q9JLM8-2; Q8CHG1	http://www.phosphosite.org/proteinAction.do?id=3914&showAllSites=true	VVK*STSYTK	3	376.208	14	A	13.8061	2.21037e+06	1.07977e+06	1.72372e+06	964854	1.28188e+06	788530	566202	651014	1.64507e+06	1.34429e+06	1.03521e+06	608608	48.5972	39.9169	33.6988	9.85371	0.817159	0.629277	0.369958	-0.291311	-0.668232	-1.43457	-0.199519	-0.374655	-0.960122	-1.22375	-1.58912	-2.70301	-1.14832	-1.29653
433	6741	-1.14377	-1.61179	-2.72499	6.6354e+06	A	44.7197	Dclk1; Dclk1; Dclk1	DCAMKL1; DCAMKL1 iso2; DCAMKL1 iso3	54; 54; 106	serine/threonine-protein kinase DCLK1 isoform 2	Q9JLM8; Q9JLM8-2; Q8CHG1	http://www.phosphosite.org/proteinAction.do?id=3914&showAllSites=true	TLQTLSSEK*K	3	416.898	5	A	20.6974	8.73362e+06	4.53718e+06	7.23843e+06	4.36424e+06	3.94535e+06	4.28825e+06	2.44398e+06	2.42607e+06	6.6354e+06	5.80134e+06	4.1168e+06	2.43502e+06	44.7197	35.0326	5.88971	0.52008	0.8743	0.62043	0.366974	-0.193799	-0.68866	-1.44625	-0.102007	-0.395083	-0.971807	-1.14377	-1.61179	-2.72499	-1.07327	-1.31502
434	6743	-2.89999	-1.19647	-1.87319	1.7872e+06	A	50.1729	Eef2k	eEF2K	§346	eukaryotic elongation factor 2 kinase	O08796	http://www.phosphosite.org/proteinAction.do?id=1536&showAllSites=true	LLQSAK*TILR	3	419.594	2	A	37.1916	1.95051e+06	1.62388e+06	834915	397636	1.72634e+06	1.2611e+06	1.13542e+06	772760	1.7872e+06	616276	1.49372e+06	954090	12.923	50.1729	22.0238	26.8779	0.344828	0.835789	0.533848	-1.53605	-0.258789	-0.9055	-1.44426	0.0347879	-0.431058	-2.89999	-1.19647	-1.87319	-2.72123	1.02441
435	6746	-3.53601	-1.43428	-1.8954	2.12344e+06	A	31.1586	Ilk	ILK	§209	integrin-linked protein kinase	O55222	http://www.phosphosite.org/proteinAction.do?id=1709&showAllSites=true	LNENHSGELWK*GR	3	551.941	7	A	26.7154	2.29167e+06	1.9552e+06	704074	496961	1.80667e+06	1.1543e+06	1.32018e+06	920438	2.12344e+06	600518	1.48049e+06	1.12031e+06	11.2044	24.3875	31.1586	25.2305	0.282804	0.697212	0.527592	-1.82212	-0.52033	-0.922506	-1.73033	-0.226753	-0.448063	-3.53601	-1.43428	-1.8954	-3.31804	-1.1702
436	6751	-4.26853	-1.11857	-1.72764	1.53043e+06	A	42.4783	Ilk	ILK	§85	integrin-linked protein kinase	O55222	http://www.phosphosite.org/proteinAction.do?id=1709&showAllSites=true	DIVQK*LLQYK	3	454.598	2	A	64.5376	1.44267e+06	1.6182e+06	466231	250845	1.52035e+06	1.21604e+06	901729	869971	1.53043e+06	358538	1.3682e+06	885850	8.10994	42.4783	15.7273	2.53505	0.234273	0.893996	0.578824	-2.09374	-0.16166	-0.788804	-2.00195	0.131917	-0.314361	-4.26853	-1.11857	-1.72764	-4.00541	1.09575
437	6757	-3.114	-1.1102	-1.86357	3.21826e+06	A	13.591	Pak1; Pak2; Pak3	PAK1; PAK2; PAK3	§420; §399; §433	serine/threonine-protein kinase PAK 1	O88643; Q8CIN4; Q61036	http://www.phosphosite.org/proteinAction.do?id=1144&showAllSites=true	LTDFGFCAQITPEQSK*R	3	704.678	7	A	51.2744	3.04644e+06	3.39009e+06	934161	1.1328e+06	2.80522e+06	2.9924e+06	1.7683e+06	1.68556e+06	3.21826e+06	1.03348e+06	2.89881e+06	1.72693e+06	7.55053	13.591	4.566	3.38777	0.32113	0.900738	0.536603	-1.63877	-0.150821	-0.898072	-1.54698	0.142757	-0.42363	-3.114	-1.1102	-1.86357	-2.92204	1.10401
438	6770	-3.11377	1.20761	-1.54416	3.40268e+06	A	22.0086	Prkdc	DNAPK	§2746	DNA-dependent protein kinase catalytic subunit	P97313	http://www.phosphosite.org/proteinAction.do?id=2073&showAllSites=true	LSLLYAK*R	3	359.885	3	A	49.8197	3.01711e+06	2.61827e+06	933514	876309	3.83808e+06	2.96727e+06	2.10872e+06	1.54077e+06	2.81769e+06	904911	3.40268e+06	1.82475e+06	10.0091	4.4701	18.0962	22.0086	0.321154	1.20761	0.647603	-1.63866	0.272158	-0.626818	-1.54687	0.565735	-0.152375	-3.11377	1.20761	-1.54416	-2.92183	1.48014
439	6783	-2.1394	-4.56139	-2.23454	2.90825e+06	A	22.3606	Ttn; Ttn	Titin; Titin iso4	§13446; §11700	titin isoform N2-A	A2ASS6; NP_035782	http://www.phosphosite.org/proteinAction.do?id=8151&showAllSites=true	NLSSTANLK*VLEADPYFTVK	3	775.409	2	A	64.5376	2.6301e+06	3.1864e+06	1.57431e+06	1.14444e+06	682007	593151	1.20112e+06	1.40188e+06	2.90825e+06	1.35937e+06	637579	1.3015e+06	13.5257	22.3606	9.85454	10.9073	0.46742	0.219231	0.44752	-1.09721	-2.18947	-1.15998	-1.00542	-1.8959	-0.685534	-2.1394	-4.56139	-2.23454	-2.00752	-3.72153
440	6784	-1.05086	-2.77914	-1.54597	945411	A	23.337	Ttn; Ttn	Titin; Titin iso4	14115; 12369	titin isoform N2-A	A2ASS6; NP_035782	http://www.phosphosite.org/proteinAction.do?id=8151&showAllSites=true	NGTEILK*SK	2	552.306	4	A	19.3739	814694	1.07613e+06	786404	1.0129e+06	284045	396317	628463	594599	945411	899655	340181	611531	19.5536	17.8024	23.337	3.91565	0.951602	0.359824	0.646841	-0.0715703	-1.47464	-0.628516	0.0202213	-1.18106	-0.154074	-1.05086	-2.77914	-1.54597	1.01411	-2.26743
441	6790	-1.65842	-3.25859	-1.67239	9.0891e+06	A	8.20733	Ttn; Ttn	Titin; Titin iso4	§15911, 22695, 27026, §30569; §14165, 20949, 25280, §28823	titin isoform N2-A	A2ASS6; NP_035782	http://www.phosphosite.org/proteinAction.do?id=8151&showAllSites=true	ITNYIVEK*R	3	417.235	11	A	29.4455	9.28529e+06	8.8929e+06	5.79864e+06	5.16251e+06	2.68491e+06	2.89364e+06	5.28395e+06	5.58564e+06	9.0891e+06	5.48057e+06	2.78927e+06	5.4348e+06	3.05271	8.20733	5.29155	3.9252	0.602983	0.306881	0.597947	-0.72981	-1.70425	-0.741911	-0.638018	-1.41067	-0.267468	-1.65842	-3.25859	-1.67239	-1.55619	-2.65861
442	6797	1.52236	-2.68785	-1.39786	1.39332e+06	A	20.0685	Ttn; Ttn; Ttn	Titin; Titin iso3; Titin iso4	§1995; §1949; §1995	titin isoform N2-A	A2ASS6; A2ASS6-3; NP_035782	http://www.phosphosite.org/proteinAction.do?id=8151&showAllSites=true	ITHEK*VSEESEELR	3	600.63	3	A	23.3977	950996	879485	1.23951e+06	1.54714e+06	388830	292190	681989	627496	915241	1.39332e+06	340510	654743	5.52486	15.6123	20.0685	5.88512	1.52236	0.372044	0.715378	0.606307	-1.42645	-0.483223	0.698099	-1.13288	-0.00878006	1.52236	-2.68785	-1.39786	1.62237	-2.19296
443	6798	-1.8291	-4.67118	-1.81103	284080	H	51.8954	Ttn; Ttn	Titin; Titin iso4	20093; 18347	titin isoform N2-A	A2ASS6; NP_035782	http://www.phosphosite.org/proteinAction.do?id=8151&showAllSites=true	NLK*ITDVSSDR	3	454.572	3	H	25.6148	305280	262880	174063	136561	63860	57771	214422	99300	284080	155312	60815.5	156861	10.5538	17.0741	7.07973	51.8954	0.546718	0.214079	0.552173	-0.871131	-2.22379	-0.856809	-0.779339	-1.93021	-0.382366	-1.8291	-4.67118	-1.81103	-1.71634	-3.8111
444	6800	-1.47815	-5.35205	-1.51593	1.32958e+07	A	10.7366	Ttn; Ttn	Titin; Titin iso4	§20526; §18780	titin isoform N2-A	A2ASS6; NP_035782	http://www.phosphosite.org/proteinAction.do?id=8151&showAllSites=true	TSCHVSWAPPENDGGSQVTHYIVEK*R	4	767.862	6	A	44.7096	1.33279e+07	1.32637e+07	9.67777e+06	8.312e+06	2.557e+06	2.41147e+06	9.05316e+06	8.48831e+06	1.32958e+07	8.99488e+06	2.48424e+06	8.77074e+06	0.341125	10.7366	4.14234	4.55391	0.676522	0.186844	0.659663	-0.563792	-2.42009	-0.600199	-0.472001	-2.12652	-0.125756	-1.47815	-5.35205	-1.51593	-1.38703	-4.36661
445	6806	-1.11317	-2.56889	-1.33028	8.17635e+06	A	11.7117	Ttn; Ttn	Titin; Titin iso4	§20837; §19091	titin isoform N2-A	A2ASS6; NP_035782	http://www.phosphosite.org/proteinAction.do?id=8151&showAllSites=true	GDWVTALASVTK*TSCR	3	622.644	6	A	62.6417	7.76829e+06	8.5844e+06	6.73684e+06	7.9534e+06	3.00399e+06	3.36168e+06	5.98566e+06	6.30702e+06	8.17635e+06	7.34512e+06	3.18284e+06	6.14634e+06	7.05789	11.7117	7.94649	3.69706	0.898338	0.389274	0.751722	-0.15467	-1.36114	-0.41173	-0.0628781	-1.06757	0.062713	-1.11317	-2.56889	-1.33028	-1.04455	-2.09589
446	6809	-1.06578	-3.66918	1.00773	2.03134e+06	A	34.9695	Ttn; Ttn	Titin; Titin iso4	§20960; §19214	titin isoform N2-A	A2ASS6; NP_035782	http://www.phosphosite.org/proteinAction.do?id=8151&showAllSites=true	IYALNK*AGSSPPSKPTEYVTAR	4	616.826	9	A	37.2664	2.04548e+06	1.98606e+06	2.21436e+06	1.56837e+06	413533	685225	2.19231e+06	1.87037e+06	2.01577e+06	1.89136e+06	549379	2.03134e+06	2.08441	24.1512	34.9695	11.2065	0.938283	0.272541	1.00773	-0.0919047	-1.87546	0.0111029	-0.00011319	-1.58188	0.485546	-1.06578	-3.66918	1.00773	-1.00008	-2.9936
447	6815	-1.06174	-2.54864	-1.15635	2.56402e+07	A	28.8928	Ttn; Ttn	Titin; Titin iso4	§21185; §19439	titin isoform N2-A	A2ASS6; NP_035782	http://www.phosphosite.org/proteinAction.do?id=8151&showAllSites=true	VLDKPGPPASVK*INK	4	419.998	19	A	27.7995	2.73836e+07	2.38967e+07	2.90829e+07	1.92154e+07	1.04491e+07	9.67153e+06	2.13235e+07	2.30234e+07	2.56402e+07	2.41492e+07	1.00603e+07	2.21734e+07	9.61625	28.8928	5.4656	5.42092	0.94185	0.392366	0.864793	-0.0864311	-1.34973	-0.209573	0.00536046	-1.05615	0.26487	-1.06174	-2.54864	-1.15635	1.00372	-2.07937
448	6820	-1.06174	-2.54864	-1.15635	2.56402e+07	A	28.8928	Ttn; Ttn	Titin; Titin iso4	§21188; §19442	titin isoform N2-A	A2ASS6; NP_035782	http://www.phosphosite.org/proteinAction.do?id=8151&showAllSites=true	VLDKPGPPASVKINK*	4	419.998	13	A	27.7995	2.73836e+07	2.38967e+07	2.90829e+07	1.92154e+07	1.04491e+07	9.67153e+06	2.13235e+07	2.30234e+07	2.56402e+07	2.41492e+07	1.00603e+07	2.21734e+07	9.61625	28.8928	5.4656	5.42092	0.94185	0.392366	0.864793	-0.0864311	-1.34973	-0.209573	0.00536046	-1.05615	0.26487	-1.06174	-2.54864	-1.15635	1.00372	-2.07937
449	6821	-1.54358	-3.82692	-1.57288	2.671e+06	A	15.5096	Ttn; Ttn; Ttn	Titin; Titin iso3; Titin iso4	§2119; §2073; §2119	titin isoform N2-A	A2ASS6; A2ASS6-3; NP_035782	http://www.phosphosite.org/proteinAction.do?id=8151&showAllSites=true	VVGKPDPECEWYK*NGVKIER	4	630.069	1	A	38.9032	2.96392e+06	2.37807e+06	1.85685e+06	1.60393e+06	710890	685009	1.69665e+06	1.69967e+06	2.671e+06	1.73039e+06	697950	1.69816e+06	15.5096	10.3352	2.62207	0.12594	0.647844	0.261307	0.635777	-0.626281	-1.93618	-0.653407	-0.53449	-1.64261	-0.178964	-1.54358	-3.82692	-1.57288	-1.44843	-3.12229
450	6825	-1.54358	-3.82692	-1.57288	2.671e+06	A	15.5096	Ttn; Ttn; Ttn	Titin; Titin iso3; Titin iso4	2123; 2077; 2123	titin isoform N2-A	A2ASS6; A2ASS6-3; NP_035782	http://www.phosphosite.org/proteinAction.do?id=8151&showAllSites=true	VVGKPDPECEWYKNGVK*IER	4	630.069	3	A	38.9032	2.96392e+06	2.37807e+06	1.85685e+06	1.60393e+06	710890	685009	1.69665e+06	1.69967e+06	2.671e+06	1.73039e+06	697950	1.69816e+06	15.5096	10.3352	2.62207	0.12594	0.647844	0.261307	0.635777	-0.626281	-1.93618	-0.653407	-0.53449	-1.64261	-0.178964	-1.54358	-3.82692	-1.57288	-1.44843	-3.12229
451	6826	-1.05843	-3.82184	-1.48647	1.99252e+06	A	34.8687	Ttn; Ttn	Titin; Titin iso4	§21256; §19510	titin isoform N2-A	A2ASS6; NP_035782	http://www.phosphosite.org/proteinAction.do?id=8151&showAllSites=true	ICAENK*YGVGDPILTEPAIAK	3	791.742	2	A	51.5209	2.208e+06	1.77705e+06	1.76887e+06	1.9962e+06	649896	392808	1.29531e+06	1.38557e+06	1.99252e+06	1.88253e+06	521352	1.34044e+06	15.2936	8.53902	34.8687	4.76131	0.944799	0.261654	0.672734	-0.0819201	-1.93427	-0.571892	0.00987141	-1.64069	-0.0974497	-1.05843	-3.82184	-1.48647	1.00687	-3.11815
452	6827	-1.19737	-2.66048	-1.17764	7.04031e+06	A	10.7298	Ttn; Ttn	Titin; Titin iso4	§21315; §19569	titin isoform N2-A	A2ASS6; NP_035782	http://www.phosphosite.org/proteinAction.do?id=8151&showAllSites=true	APADDGGSPITGYLVEK*R	3	653.997	8	A	46.8653	7.2958e+06	6.78483e+06	6.32592e+06	5.4337e+06	2.82354e+06	2.46897e+06	6.06837e+06	5.8883e+06	7.04031e+06	5.87981e+06	2.64626e+06	5.97834e+06	5.13201	10.7298	9.47449	2.12984	0.835163	0.375872	0.849158	-0.25987	-1.41169	-0.235895	-0.168079	-1.11811	0.238547	-1.19737	-2.66048	-1.17764	-1.12356	-2.17062
453	6829	-1.61306	-3.65969	-1.1041	7.45355e+06	A	29.1703	Ttn; Ttn	Titin; Titin iso4	§21356; §19610	titin isoform N2-A	A2ASS6; NP_035782	http://www.phosphosite.org/proteinAction.do?id=8151&showAllSites=true	VTAINK*AGPGKPSDASK	3	585.651	10	A	17.2847	5.93305e+06	8.97405e+06	5.57385e+06	3.66765e+06	1.62897e+06	2.44435e+06	7.80111e+06	5.70045e+06	7.45355e+06	4.62075e+06	2.03666e+06	6.75078e+06	28.8495	29.1703	28.309	22.0033	0.61994	0.273247	0.905713	-0.6898	-1.87172	-0.142874	-0.598009	-1.57814	0.331569	-1.61306	-3.65969	-1.1041	-1.51363	-2.98585
454	6835	-2.08821	-4.54954	-1.98522	7.72873e+06	A	14.4597	Ttn; Ttn	Titin; Titin iso4	§21631; §19885	titin isoform N2-A	A2ASS6; NP_035782	http://www.phosphosite.org/proteinAction.do?id=8151&showAllSites=true	SWSTVTTECSK*TSFR	3	630.96	4	A	38.1887	8.51896e+06	6.9385e+06	3.76544e+06	3.63682e+06	1.74744e+06	1.65015e+06	3.70319e+06	4.08307e+06	7.72873e+06	3.70113e+06	1.6988e+06	3.89313e+06	14.4597	2.45723	4.0497	6.8997	0.478879	0.219803	0.503722	-1.06227	-2.18572	-0.9893	-0.970474	-1.89214	-0.514857	-2.08821	-4.54954	-1.98522	-1.95948	-3.71186
455	6836	-1.25582	-2.95607	-1.39578	4.77443e+06	A	22.2459	Ttn; Ttn	Titin; Titin iso4	§21717; §19971	titin isoform N2-A	A2ASS6; NP_035782	http://www.phosphosite.org/proteinAction.do?id=8151&showAllSites=true	ITGYVVDFLTEENK*WQR	3	738.039	4	A	69.8669	4.78103e+06	4.76782e+06	3.47219e+06	4.1315e+06	1.86919e+06	1.36106e+06	3.24079e+06	3.60045e+06	4.77443e+06	3.80184e+06	1.61513e+06	3.42062e+06	0.195662	12.2625	22.2459	7.43483	0.796293	0.338287	0.716446	-0.328629	-1.56368	-0.481069	-0.236837	-1.2701	-0.00662684	-1.25582	-2.95607	-1.39578	-1.17841	-2.41179
456	6842	-1.64064	-3.56865	-1.36173	5.41203e+06	A	22.1298	Ttn; Ttn	Titin; Titin iso4	§21944; §20198	titin isoform N2-A	A2ASS6; NP_035782	http://www.phosphosite.org/proteinAction.do?id=8151&showAllSites=true	VSAENK*YGVGEGLKSEPIVAK	4	573.058	5	A	36.9899	6.13412e+06	4.68994e+06	3.81493e+06	2.78255e+06	1.74775e+06	1.28535e+06	3.75149e+06	4.19725e+06	5.41203e+06	3.29874e+06	1.51655e+06	3.97437e+06	18.8689	22.1298	21.5598	7.93091	0.60952	0.280218	0.734358	-0.714255	-1.83538	-0.445445	-0.622463	-1.5418	0.0289976	-1.64064	-3.56865	-1.36173	-1.5395	-2.91157
457	6856	-1.89701	-6.9855	-2.7822	313156	A	62.6959	Ttn; Ttn	Titin; Titin iso4	§22709; §20963	titin isoform N2-A	A2ASS6; NP_035782	http://www.phosphosite.org/proteinAction.do?id=8151&showAllSites=true	SYSTVTTK*CHK	2	713.343	6	A	14.0697	224019	402293	91894.9	238263	34979.7	54679.2	139970	85143.5	313156	165079	44829.4	112557	40.2541	62.6959	31.0727	34.4434	0.527146	0.143154	0.359427	-0.923727	-2.80436	-1.47623	-0.831935	-2.51079	-1.00179	-1.89701	-6.9855	-2.7822	-1.78007	-5.6993
458	6862	-2.92771	-4.97578	-1.93424	1.01935e+06	A	15.2636	Ttn; Ttn	Titin; Titin iso4	24266, 26430; 22520, 24684	titin isoform N2-A	A2ASS6; NP_035782	http://www.phosphosite.org/proteinAction.do?id=8151&showAllSites=true	ITGYIVEK*K	2	582.835	2	A	27.0083	991731	1.04697e+06	385751	310595		204863	482062	571946	1.01935e+06	348173	204863	527004	3.83193	15.2636		12.0603	0.341563	0.200974	0.517	-1.54977	-2.31492	-0.951765	-1.45798	-2.02134	-0.477322	-2.92771	-4.97578	-1.93424	-2.74724	-4.05962
459	6865	-2.222	-3.62957	-2.13612	1.88508e+06	A	49.9379	Ttn; Ttn	Titin; Titin iso4	§24626; §22880	titin isoform N2-A	A2ASS6; NP_035782	http://www.phosphosite.org/proteinAction.do?id=8151&showAllSites=true	ACDPIYK*PGPPNNPK	3	594.626	3	A	28.6528	1.87309e+06	1.89707e+06	1.14794e+06	548797	504175	534559	767401	997550	1.88508e+06	848369	519367	882476	0.899678	49.9379	4.13679	18.4413	0.450044	0.275515	0.468137	-1.15186	-1.8598	-1.095	-1.06007	-1.56622	-0.620553	-2.222	-3.62957	-2.13612	-2.08503	-2.96128
460	6871	-1.19557	-2.87538	-1.36204	2.73466e+07	A	22.1915	Ttn; Ttn	Titin; Titin iso4	§26599; §24853	titin isoform N2-A	A2ASS6; NP_035782	http://www.phosphosite.org/proteinAction.do?id=8151&showAllSites=true	VLDRPGPPEGPLK*VTGVTAEK	4	569.317	17	A	40.1616	3.16377e+07	2.30554e+07	2.43518e+07	2.13948e+07	1.06746e+07	8.34657e+06	1.79006e+07	2.22548e+07	2.73466e+07	2.28733e+07	9.5106e+06	2.00777e+07	22.1915	9.14144	17.309	15.335	0.836422	0.34778	0.734195	-0.257698	-1.52375	-0.445764	-0.165906	-1.23017	0.0286783	-1.19557	-2.87538	-1.36204	-1.12187	-2.34595
461	6875	-2.50549	-3.29386	-2.14163	3.86362e+06	A	52.4789	Ttn; Ttn	Titin; Titin iso4	§27130; §25384	titin isoform N2-A	A2ASS6; NP_035782	http://www.phosphosite.org/proteinAction.do?id=8151&showAllSites=true	GSEK*WSACTQVK	3	498.905	5	A	25.7766	3.65352e+06	4.07373e+06	1.5545e+06	1.52962e+06	737707	1.60825e+06	1.7839e+06	1.82421e+06	3.86362e+06	1.54206e+06	1.17298e+06	1.80406e+06	7.6905	1.14102	52.4789	1.58025	0.399123	0.303595	0.466934	-1.32509	-1.71978	-1.09871	-1.2333	-1.4262	-0.624268	-2.50549	-3.29386	-2.14163	-2.35105	-2.68738
462	6876	-1.84726	-3.15306	-1.99593	4.82382e+06	A	24.3764	Ttn; Ttn	Titin; Titin iso4	§27460; §25714	titin isoform N2-A	A2ASS6; NP_035782	http://www.phosphosite.org/proteinAction.do?id=8151&showAllSites=true	VYAENIAGIGK*CSK	3	541.943	2	A	34.4374	5.17566e+06	4.47198e+06	3.06144e+06	2.16122e+06	1.60543e+06	1.45434e+06	2.61327e+06	2.22038e+06	4.82382e+06	2.61133e+06	1.52988e+06	2.41682e+06	10.315	24.3764	6.98357	11.4952	0.541341	0.317152	0.501019	-0.88539	-1.65675	-0.997063	-0.793598	-1.36318	-0.522621	-1.84726	-3.15306	-1.99593	-1.73339	-2.57251
463	6882	-1.77774	-3.71371	-1.90064	3.17991e+06	A	17.9945	Ttn; Ttn	Titin; Titin iso4	§28834; §27088	titin isoform N2-A	A2ASS6; NP_035782	http://www.phosphosite.org/proteinAction.do?id=8151&showAllSites=true	AVNK*YGIGEPLESEPVVAK	3	705.376	4	A	45.6155	3.13142e+06	3.22839e+06	1.98558e+06	1.59189e+06	757922	954599	1.46019e+06	1.88595e+06	3.17991e+06	1.78874e+06	856261	1.67307e+06	2.1563	15.5631	16.2417	17.9945	0.562512	0.269272	0.526139	-0.830043	-1.89286	-0.926484	-0.738252	-1.59928	-0.452041	-1.77774	-3.71371	-1.90064	-1.66815	-3.02993
464	6883	-2.56626	-5.7643	-2.21497	5.25461e+07	A	11.6359	Ttn; Ttn	Titin; Titin iso4	§28865; §27119	titin isoform N2-A	A2ASS6; NP_035782	http://www.phosphosite.org/proteinAction.do?id=8151&showAllSites=true	NAFVTPGPPSIPEVTK*ITK	3	704.056	6	A	56.6671	5.17318e+07	5.33603e+07	1.91255e+07	2.18259e+07	8.36574e+06	9.86581e+06	2.35429e+07	2.39034e+07	5.25461e+07	2.04757e+07	9.11578e+06	2.37231e+07	2.1914	9.32524	11.6359	1.07447	0.389672	0.173482	0.451473	-1.35967	-2.52714	-1.14729	-1.26788	-2.23357	-0.672847	-2.56626	-5.7643	-2.21497	-2.40807	-4.70296
465	6884	-2.56626	-5.7643	-2.21497	5.25461e+07	A	11.6359	Ttn; Ttn	Titin; Titin iso4	28868; 27122	titin isoform N2-A	A2ASS6; NP_035782	http://www.phosphosite.org/proteinAction.do?id=8151&showAllSites=true	NAFVTPGPPSIPEVTKITK*	3	704.056	1	A	56.6671	5.17318e+07	5.33603e+07	1.91255e+07	2.18259e+07	8.36574e+06	9.86581e+06	2.35429e+07	2.39034e+07	5.25461e+07	2.04757e+07	9.11578e+06	2.37231e+07	2.1914	9.32524	11.6359	1.07447	0.389672	0.173482	0.451473	-1.35967	-2.52714	-1.14729	-1.26788	-2.23357	-0.672847	-2.56626	-5.7643	-2.21497	-2.40807	-4.70296
466	6892	-3.5788	-5.39384	-2.19077	1.1126e+07	A	15.8759	Ttn; Ttn	Titin; Titin iso4	§30276; §28530	titin isoform N2-A	A2ASS6; NP_035782	http://www.phosphosite.org/proteinAction.do?id=8151&showAllSites=true	IHHYVIEK*R	3	436.911	13	A	17.6893	1.22723e+07	9.97971e+06	3.45751e+06	2.76021e+06	2.29428e+06	1.83116e+06	5.32173e+06	4835408	1.1126e+07	3.10886e+06	2062722	5.07857e+06	14.5703	15.86	15.8759	6.77121	0.279423	0.185397	0.45646	-1.83948	-2.43131	-1.13144	-1.74769	-2.13774	-0.656998	-3.5788	-5.39384	-2.19077	-3.3582	-4.40071
467	6894	-2.52169	-4.30805	-1.86336	2.3792e+08	A	13.2158	Ttn; Ttn	Titin; Titin iso4	§30428; §28682	titin isoform N2-A	A2ASS6; NP_035782	http://www.phosphosite.org/proteinAction.do?id=8151&showAllSites=true	EAFSSVIIK*EPQIEPTADLTGITNQLITCK	3	1144.26	19	A	76.9506	2.26211e+08	2.49629e+08	8.71997e+07	1.01499e+08	5.76007e+07	5.28531e+07	1.15751e+08	1.39615e+08	2.3792e+08	9.43494e+07	5.52269e+07	1.27683e+08	6.96012	10.7168	6.07863	13.2158	0.39656	0.232124	0.536665	-1.33439	-2.10703	-0.897906	-1.2426	-1.81346	-0.423463	-2.52169	-4.30805	-1.86336	-2.36624	-3.51483
468	6898	-1.75019	-2.54241	-1.61653	8.63579e+06	A	19.7513	Ttn; Ttn	Titin; Titin iso4	§30569; §28823	titin isoform N2-A	A2ASS6; NP_035782	http://www.phosphosite.org/proteinAction.do?id=8151&showAllSites=true	DDGGTEITNYIVEK*R	3	608.63	6	A	48.7016	9.09771e+06	8.17387e+06	5.62332e+06	4.24508e+06	3.33069e+06	3.46271e+06	5.13863e+06	5.54569e+06	8.63579e+06	4.9342e+06	3.3967e+06	5.34216e+06	7.56447	19.7513	2.74835	5.38809	0.571366	0.393328	0.618607	-0.807512	-1.34619	-0.692905	-0.71572	-1.05262	-0.218462	-1.75019	-2.54241	-1.61653	-1.6423	-2.07429
469	6901	-3.45401	-7.03137	-2.53446	1.2939e+07	A	11.0781	Ttn; Ttn	Titin; Titin iso4	30660; 28914	titin isoform N2-A	A2ASS6; NP_035782	http://www.phosphosite.org/proteinAction.do?id=8151&showAllSites=true	WEEPYHDGGSK*IVGYWVEKK	4	631.059	5	A	50.6846	1.25339e+07	1.3344e+07	4.03953e+06	3.45264e+06	1.83841e+06	1.84195e+06	4.90081e+06	5.30966e+06	1.2939e+07	3.74608e+06	1.84018e+06	5.10523e+06	4.42726	11.0781	0.136238	5.66279	0.289519	0.14222	0.394562	-1.78827	-2.8138	-1.34168	-1.69648	-2.52023	-0.867234	-3.45401	-7.03137	-2.53446	-3.24109	-5.73673
470	6903	-3.04872	-5.65154	-1.81736	3.00072e+06	A	62.0049	Ttn; Ttn	Titin; Titin iso4	§30668; §28922	titin isoform N2-A	A2ASS6; NP_035782	http://www.phosphosite.org/proteinAction.do?id=8151&showAllSites=true	IVGYWVEK*K	3	412.564	1	A	37.3076	2.93892e+06	3.06253e+06	1.41579e+06	552718	352901	709011	1.8237e+06	1.47859e+06	3.00072e+06	984255	530956	1.65115e+06	2.9128	62.0049	47.4254	14.7793	0.328006	0.176943	0.55025	-1.60821	-2.49864	-0.861841	-1.51641	-2.20507	-0.387398	-3.04872	-5.65154	-1.81736	-2.86079	-4.61096
471	6904	-3.04872	-5.65154	-1.81736	3.00072e+06	A	62.0049	Ttn; Ttn	Titin; Titin iso4	30669; 28923	titin isoform N2-A	A2ASS6; NP_035782	http://www.phosphosite.org/proteinAction.do?id=8151&showAllSites=true	IVGYWVEKK*	3	412.564	1	A	37.3076	2.93892e+06	3.06253e+06	1.41579e+06	552718	352901	709011	1.8237e+06	1.47859e+06	3.00072e+06	984255	530956	1.65115e+06	2.9128	62.0049	47.4254	14.7793	0.328006	0.176943	0.55025	-1.60821	-2.49864	-0.861841	-1.51641	-2.20507	-0.387398	-3.04872	-5.65154	-1.81736	-2.86079	-4.61096
472	6914	-2.2476	-5.81097	-2.31163	2.84284e+07	A	13.5004	Ttn; Ttn	Titin; Titin iso4	§31008; §29262	titin isoform N2-A	A2ASS6; NP_035782	http://www.phosphosite.org/proteinAction.do?id=8151&showAllSites=true	AVNK*YGLGVPVESEPIVAR	3	704.72	9	A	49.8197	2.74317e+07	2.9425e+07	1.38558e+07	1.14409e+07	4.93667e+06	4.84771e+06	1.27522e+07	1.18437e+07	2.84284e+07	1.26483e+07	4.89219e+06	1.2298e+07	4.95809	13.5004	1.28588	5.22404	0.44492	0.172088	0.432595	-1.16838	-2.53878	-1.20891	-1.07659	-2.2452	-0.734469	-2.2476	-5.81097	-2.31163	-2.10905	-4.74103
473	6916	-3.83105	-4.04334	-2.26701	3.45339e+06	A	28.4788	Ttn; Ttn	Titin; Titin iso4	§31090; §29344	titin isoform N2-A	A2ASS6; NP_035782	http://www.phosphosite.org/proteinAction.do?id=8151&showAllSites=true	LK*VTSLMEGCDYQFR	3	654.313	2	A	55.8795	4.14882e+06	2.75796e+06	880936	921910	929629	778559	1.67358e+06	1.37307e+06	3.45339e+06	901423	854094	1.52333e+06	28.4788	3.21417	12.5072	13.9491	0.261025	0.24732	0.44111	-1.93774	-2.01555	-1.18079	-1.84595	-1.72197	-0.706348	-3.83105	-4.04334	-2.26701	-3.59489	-3.29887
474	6919	-2.34611	-4.33265	-2.29817	1.6582e+07	A	28.8472	Ttn; Ttn	Titin; Titin iso4	§31272; §29526	titin isoform N2-A	A2ASS6; NP_035782	http://www.phosphosite.org/proteinAction.do?id=8151&showAllSites=true	K*GIDLANR	3	334.189	11	A	23.3977	1.84525e+07	1.47114e+07	8.50957e+06	5.62616e+06	4.39706e+06	3.25735e+06	7.40196e+06	7.02864e+06	1.6582e+07	7.06786e+06	3.82721e+06	7.2153e+06	15.9532	28.8472	21.057	3.65853	0.426238	0.230805	0.435129	-1.23027	-2.11525	-1.20048	-1.13848	-1.82167	-0.726041	-2.34611	-4.33265	-2.29817	-2.20149	-3.53491
475	6923	-1.80156	-3.48113	-2.09055	3.64534e+07	A	33.1418	Ttn; Ttn	Titin; Titin iso4	§32010; §30264	titin isoform N2-A	A2ASS6; NP_035782	http://www.phosphosite.org/proteinAction.do?id=8151&showAllSites=true	TVYIK*VK	3	322.199	10	A	25.6888	3.66359e+07	3.62708e+07	2.49762e+07	1.54925e+07	1.1508e+07	9.43547e+06	1.78484e+07	1.7026e+07	3.64534e+07	2.02344e+07	1.04717e+07	1.74372e+07	0.708156	33.1418	13.9946	3.33493	0.555075	0.287263	0.478343	-0.849246	-1.79955	-1.06388	-0.757454	-1.50598	-0.589441	-1.80156	-3.48113	-2.09055	-1.6905	-2.84017
476	6924	-1.80156	-3.48113	-2.09055	3.64534e+07	A	33.1418	Ttn; Ttn	Titin; Titin iso4	§32012; §30266	titin isoform N2-A	A2ASS6; NP_035782	http://www.phosphosite.org/proteinAction.do?id=8151&showAllSites=true	TVYIKVK*	3	322.199	3	A	25.6888	3.66359e+07	3.62708e+07	2.49762e+07	1.54925e+07	1.1508e+07	9.43547e+06	1.78484e+07	1.7026e+07	3.64534e+07	2.02344e+07	1.04717e+07	1.74372e+07	0.708156	33.1418	13.9946	3.33493	0.555075	0.287263	0.478343	-0.849246	-1.79955	-1.06388	-0.757454	-1.50598	-0.589441	-1.80156	-3.48113	-2.09055	-1.6905	-2.84017
477	6927	-1.74761	-3.79001	-2.01946	9.88744e+06	A	26.2973	Ttn; Ttn	Titin; Titin iso4	§32104; §30358	titin isoform N2-A	A2ASS6; NP_035782	http://www.phosphosite.org/proteinAction.do?id=8151&showAllSites=true	VSAENQFGISKPLK*SEEPVIPK	4	628.592	10	A	45.5673	1.01481e+07	9.62679e+06	6.70975e+06	4.60565e+06	2.76065e+06	2.45698e+06	4.39821e+06	5.39395e+06	9.88744e+06	5.6577e+06	2.60882e+06	4.89608e+06	3.72816	26.2973	8.23089	14.3807	0.572211	0.263852	0.495182	-0.805382	-1.9222	-1.01397	-0.71359	-1.62862	-0.539526	-1.74761	-3.79001	-2.01946	-1.63988	-3.09218
478	6931	-1.32429	-2.76337	-1.70114	7.63737e+06	A	5.63286	Ttn; Ttn	Titin; Titin iso4	§32463; §30717	titin isoform N2-A	A2ASS6; NP_035782	http://www.phosphosite.org/proteinAction.do?id=8151&showAllSites=true	LLQNSEK*ITIENTEHYTHLVM#K	5	555.087	5	A	47.6631	7.70407e+06	7.57067e+06	5.99684e+06	5.53743e+06	2.76829e+06	2.75929e+06	4.48051e+06	4.49862e+06	7.63737e+06	5.76714e+06	2.76379e+06	4.48957e+06	1.23511	5.63286	0.23008	0.285201	0.755121	0.361877	0.587842	-0.405221	-1.46643	-0.7665	-0.31343	-1.17285	-0.292058	-1.32429	-2.76337	-1.70114	-1.24266	-2.25457
479	6935	-1.95565	-3.41205	-1.96792	6.15753e+06	A	24.4579	Ttn; Ttn	Titin; Titin iso4	32619; 30873	titin isoform N2-A	A2ASS6; NP_035782	http://www.phosphosite.org/proteinAction.do?id=8151&showAllSites=true	SPFEKPGVPGK*PTITAVTK	4	517.791	11	A	38.9032	6.99409e+06	5.32098e+06	3.69312e+06	2.60406e+06	1.9821e+06	1.62718e+06	3.41727e+06	2.84064e+06	6.15753e+06	3.14859e+06	1.80464e+06	3.12895e+06	19.2134	24.4579	13.907	13.0312	0.51134	0.293079	0.508151	-0.967646	-1.77064	-0.976672	-0.875854	-1.47706	-0.50223	-1.95565	-3.41205	-1.96792	-1.83509	-2.78382
480	6937	-1.2469	-2.92099	-1.14118	412984	H	28.8438	Ttn; Ttn; Ttn	Titin; Titin iso3; Titin iso4	§3280; §3234; §3280	titin isoform N2-A	A2ASS6; A2ASS6-3; NP_035782	http://www.phosphosite.org/proteinAction.do?id=8151&showAllSites=true	ISWYK*EEQLLSTGFK	3	648.335	5	H	65.8	357220	468747	324494	337920	130810	151960	288082	435703	412984	331207	141385	361893	19.0956	2.86631	10.5777	28.8438	0.801986	0.34235	0.876288	-0.318351	-1.54646	-0.190523	-0.226559	-1.25288	0.28392	-1.2469	-2.92099	-1.14118	-1.17004	-2.38316
481	6941	-2.34757	-3.1643	-1.81076	1.36433e+07	A	12.4999	Ttn; Ttn	Titin; Titin iso4	§32949; §31203	titin isoform N2-A	A2ASS6; NP_035782	http://www.phosphosite.org/proteinAction.do?id=8151&showAllSites=true	VTNYIVEK*CATTAER	3	623.644	9	A	33.2031	1.33824e+07	1.39042e+07	6.08459e+06	5.53875e+06	4.14162e+06	4.48166e+06	8.20054e+06	6.86861e+06	1.36433e+07	5.81167e+06	4.31164e+06	7.53458e+06	2.70451	6.64133	5.5767	12.4999	0.425972	0.316025	0.552254	-1.23117	-1.66189	-0.856597	-1.13938	-1.36831	-0.382154	-2.34757	-3.1643	-1.81076	-2.20286	-2.58168
482	6942	-1.27935	-2.72008	-1.63568	3.07248e+06	A	26.178	Ttn; Ttn	Titin; Titin iso4	§33422; §31676	titin isoform N2-A	A2ASS6; NP_035782	http://www.phosphosite.org/proteinAction.do?id=8151&showAllSites=true	DITK*FDDGTYR	3	482.228	5	A	35.8705	3.27305e+06	2.87192e+06	2.84616e+06	1.95705e+06	1.05391e+06	1.2052e+06	1.87323e+06	1.88361e+06	3.07248e+06	2.40161e+06	1.12956e+06	1.87842e+06	9.23166	26.178	9.47103	0.390667	0.78165	0.367636	0.611368	-0.355405	-1.44365	-0.709888	-0.263614	-1.15007	-0.235445	-1.27935	-2.72008	-1.63568	-1.20048	-2.21925
483	6953	-1.62418	-2.94879	-1.99211	1.26219e+07	A	24.877	Ttn; Ttn	Titin; Titin iso4	§8698; §7804	titin isoform N2-A	A2ASS6; NP_035782	http://www.phosphosite.org/proteinAction.do?id=8151&showAllSites=true	GSPPFTVSWFK*GSTELVPGAR	3	778.734	5	A	70.7636	1.26919e+07	1.2552e+07	7.41345e+06	8.12908e+06	3.52743e+06	5.03333e+06	5.27578e+06	7.39617e+06	1.26219e+07	7.77127e+06	4.28038e+06	6.33597e+06	0.78341	6.51152	24.877	23.6639	0.615695	0.339122	0.501981	-0.699712	-1.56012	-0.994295	-0.60792	-1.26655	-0.519853	-1.62418	-2.94879	-1.99211	-1.52406	-2.40585
484	Protein kinase, Tyr (receptor)
485	6990	3.50482	3.95585	1.35553	3.22074e+06	A	25.0656	Axl	Axl	§534	tyrosine-protein kinase receptor UFO isoform 2 precursor	Q00993	http://www.phosphosite.org/proteinAction.do?id=1890&showAllSites=true	VALGK*TLGEGEFGAVM#EGQLNQDDSILK	3	1017.18	5	A	61.6443	678041	950300	2.34776e+06	3.35928e+06	3.10047e+06	3.341e+06	910672	1.2966e+06	814171	2.85352e+06	3.22074e+06	1.10364e+06	23.6457	25.0656	5.28094	24.7267	3.50482	3.95585	1.35553	1.80934	1.98399	0.438862	1.90113	2.27756	0.913304	3.50482	3.95585	1.35553	3.73506	4.84859
486	7023	2.61998	4.10402	3.16821	1.07702e+07	A	13.6761	Pdgfrb	PDGFRB	943	beta-type platelet-derived growth factor receptor isoform 1	P05622	http://www.phosphosite.org/proteinAction.do?id=870&showAllSites=true	CWEEK*FETRPPFSQLVLLLER	4	698.611	7	A	86.253	2.68948e+06	2.55912e+06	6.75988e+06	6.99136e+06	1.18117e+07	9.72865e+06	8.50072e+06	8.12796e+06	2.6243e+06	6.87562e+06	1.07702e+07	8.31434e+06	3.51229	2.38064	13.6761	3.17023	2.61998	4.10402	3.16821	1.38956	2.03704	1.66367	1.48135	2.33062	2.13811	2.61998	4.10402	3.16821	2.7921	5.0302
487	Protein kinase, atypical
488	7049	-3.39128	-1.19902	-1.89987	1.08061e+07	A	17.8743	Trim28	TIF1B	695	transcription intermediary factor 1-beta	Q62318	http://www.phosphosite.org/proteinAction.do?id=2367&showAllSites=true	GADSTGVVAK*LSPANQR	3	595.646	15	A	35.6808	1.1072e+07	1.05402e+07	3.58916e+06	2.78369e+06	8.85707e+06	9.16782e+06	5.95756e+06	5.41804e+06	1.08061e+07	3.18643e+06	9.01245e+06	5.6878e+06	3.47975	17.8743	2.43808	6.70736	0.294874	0.834018	0.526353	-1.76183	-0.26185	-0.925899	-1.67004	0.0317272	-0.451456	-3.39128	-1.19902	-1.89987	-3.18223	1.02224
489	Protein kinase, regulatory subunit
490	7066	-1.15679	-1.60212	-3.91282	1.89289e+06	A	60.8728	Csnk2b	CK2-B	§212	casein kinase II subunit beta	P67871	http://www.phosphosite.org/proteinAction.do?id=1479&showAllSites=true	SPVK*TIR	2	457.774	5	A	15.9492	1.62391e+06	2.16187e+06	2.34066e+06	931993	1.37678e+06	986204	524526	443009	1.89289e+06	1.63633e+06	1.18149e+06	483768	20.096	60.8728	23.3755	11.915	0.864458	0.624172	0.25557	-0.210132	-0.679984	-1.96821	-0.118341	-0.386407	-1.49376	-1.15679	-1.60212	-3.91282	-1.08549	-1.30713
491	RNA processing
492	7118	-2.48646	-1.23198	-1.75013	5.26406e+06	A	14.0278	Crnkl1	CRNKL1	314	crooked neck-like protein 1	P63154	http://www.phosphosite.org/proteinAction.do?id=17494&showAllSites=true	GIEDIIVSK*R	3	415.238	4	A	43.7004	5.61169e+06	4.91642e+06	2.08326e+06	2.15092e+06	4.51084e+06	4.03486e+06	2.70946e+06	3.30616e+06	5.26406e+06	2.11709e+06	4.27285e+06	3.00781e+06	9.33936	2.25992	7.87689	14.0278	0.402179	0.811703	0.571386	-1.31409	-0.300975	-0.807462	-1.2223	-0.00739807	-0.33302	-2.48646	-1.23198	-1.75013	-2.33318	-1.00514
493	7124	-2.94267	-1.29042	-1.62752	3.32035e+06	A	19.337	D1Pas1; Ddx3x; Ddx3y	DDX3L; DDX3; DDX3Y	207; §208; §207	putative ATP-dependent RNA helicase Pl10	P16381; Q62167; Q62095	http://www.phosphosite.org/proteinAction.do?id=3416&showAllSites=true	YTRPTPVQK*HAIPIIK	4	494.791	2	A	32.385	3.32823e+06	3.31248e+06	1.0948e+06	1.16189e+06	2.72347e+06	2.4227e+06	2.31909e+06	1.76118e+06	3.32035e+06	1.12835e+06	2.57309e+06	2.04014e+06	0.335361	4.20425	8.26553	19.337	0.339827	0.774944	0.614433	-1.55713	-0.367836	-0.702671	-1.46534	-0.0742586	-0.228229	-2.94267	-1.29042	-1.62752	-2.76128	-1.05282
494	7125	-2.94267	-1.29042	-1.62752	3.32035e+06	A	19.337	D1Pas1; Ddx3x; Ddx3y	DDX3L; DDX3; DDX3Y	§214; §215; §214	putative ATP-dependent RNA helicase Pl10	P16381; Q62167; Q62095	http://www.phosphosite.org/proteinAction.do?id=3416&showAllSites=true	YTRPTPVQKHAIPIIK*	4	494.791	1	A	32.385	3.32823e+06	3.31248e+06	1.0948e+06	1.16189e+06	2.72347e+06	2.4227e+06	2.31909e+06	1.76118e+06	3.32035e+06	1.12835e+06	2.57309e+06	2.04014e+06	0.335361	4.20425	8.26553	19.337	0.339827	0.774944	0.614433	-1.55713	-0.367836	-0.702671	-1.46534	-0.0742586	-0.228229	-2.94267	-1.29042	-1.62752	-2.76128	-1.05282
495	7128	-3.33892	-1.21439	-1.75818	8.83331e+06	A	9.37647	D1Pas1; Ddx3x	DDX3L; DDX3	490; 491	putative ATP-dependent RNA helicase Pl10	P16381; Q62167	http://www.phosphosite.org/proteinAction.do?id=3416&showAllSites=true	SGK*SPILVATAVAAR	3	518.97	4	A	45.4621	8.98411e+06	8.6825e+06	2.82096e+06	2.47015e+06	7.27384e+06	7.27386e+06	5.20948e+06	4.83875e+06	8.83331e+06	2.64556e+06	7.27385e+06	5.02412e+06	2.41439	9.37647	0.000226035	5.21782	0.299498	0.823457	0.56877	-1.73938	-0.280235	-0.814084	-1.64759	0.0133418	-0.339641	-3.33892	-1.21439	-1.75818	-3.1331	1.00929
496	7131	-2.56697	-1.2641	-1.88927	2.69152e+06	A	16.7847	Ddx21; Ddx50	DDX21; DDX50	§553; §429	nucleolar RNA helicase 2	Q9JIK5; Q99MJ9	http://www.phosphosite.org/proteinAction.do?id=3159&showAllSites=true	EITLK*GFR	3	359.873	3	A	40.3475	2.90494e+06	2.47809e+06	1.09691e+06	1.00013e+06	2.13311e+06	2.12529e+06	1.25555e+06	1.59372e+06	2.69152e+06	1.04852e+06	2.1292e+06	1.42463e+06	11.2141	6.52699	0.259646	16.7847	0.389564	0.791078	0.529305	-1.36007	-0.338109	-0.917829	-1.26828	-0.0445317	-0.443387	-2.56697	-1.2641	-1.88927	-2.40873	-1.03135
497	7158	-3.3338	-1.37574	-1.84808	3.08835e+07	A	26.5535	Eif4a1	eIF4A1	§174	eukaryotic initiation factor 4A-I isoform 2	P60843	http://www.phosphosite.org/proteinAction.do?id=8032&showAllSites=true	YLSPK*YIK	3	375.882	6	A	30.7854	3.48856e+07	2.68814e+07	1.10031e+07	7.52438e+06	2.40583e+07	2.08389e+07	1.74557e+07	1.59666e+07	3.08835e+07	9.26375e+06	2.24486e+07	1.67111e+07	18.3264	26.5535	10.1406	6.30098	0.299958	0.72688	0.541103	-1.73717	-0.46021	-0.886025	-1.64537	-0.166633	-0.411583	-3.3338	-1.37574	-1.84808	-3.12829	-1.12244
498	7160	-2.63969	-1.01411	-1.30882	7.17159e+06	A	19.9761	Eif4a1	eIF4A1	§193	eukaryotic initiation factor 4A-I isoform 2	P60843	http://www.phosphosite.org/proteinAction.do?id=8032&showAllSites=true	GFK*DQIYDIFQK	3	539.275	5	A	63.8174	6.67407e+06	7.66911e+06	2.72581e+06	2.70785e+06	6.07291e+06	8.07073e+06	4.97806e+06	5.98078e+06	7.17159e+06	2.71683e+06	7.07182e+06	5.47942e+06	9.81099	0.467268	19.9761	12.9398	0.378832	0.986088	0.764045	-1.40037	-0.0202116	-0.38827	-1.30858	0.273366	0.0861722	-2.63969	-1.01411	-1.30882	-2.47697	1.20862
499	7162	-3.71455	-1.11615	-1.19376	2.94844e+06	A	8.69013	Eif4a1	eIF4A1	202	eukaryotic initiation factor 4A-I isoform 2	P60843	http://www.phosphosite.org/proteinAction.do?id=8032&showAllSites=true	GFKDQIYDIFQK*LNSNTQVVLLSATM#PSDVLEVTKK	4	1050.8	12	A	95.8402	3.12961e+06	2.76726e+06	789080	798424	2.61401e+06	2.6692e+06	2.51859e+06	2.42115e+06	2.94844e+06	793752	2.6416e+06	2.46987e+06	8.69013	0.832412	1.47722	2.78952	0.269211	0.895934	0.837688	-1.89319	-0.158535	-0.255514	-1.8014	0.135042	0.218928	-3.71455	-1.11615	-1.19376	-3.48558	1.09812
500	7175	-3.95482	-1.30629	-1.93486	4.13398e+06	A	7.38635	Eif4a1	eIF4A1	§237	eukaryotic initiation factor 4A-I isoform 2	P60843	http://www.phosphosite.org/proteinAction.do?id=8032&showAllSites=true	ILVK*KEELTLEGIR	3	585.684	3	A	45.5172	4.34989e+06	3.91806e+06	1.06561e+06	1.02499e+06	3.04521e+06	3.28413e+06	2.12423e+06	2.14893e+06	4.13398e+06	1.0453e+06	3.16467e+06	2.13658e+06	7.38635	2.74753	5.33845	0.817696	0.252856	0.765528	0.516834	-1.98361	-0.385473	-0.952226	-1.89182	-0.091896	-0.477783	-3.95482	-1.30629	-1.93486	-3.71103	-1.06577
501	7177	-3.95482	-1.30629	-1.93486	4.13398e+06	A	7.38635	Eif4a1	eIF4A1	§238	eukaryotic initiation factor 4A-I isoform 2	P60843	http://www.phosphosite.org/proteinAction.do?id=8032&showAllSites=true	ILVKK*EELTLEGIR	3	585.684	1	A	45.5172	4.34989e+06	3.91806e+06	1.06561e+06	1.02499e+06	3.04521e+06	3.28413e+06	2.12423e+06	2.14893e+06	4.13398e+06	1.0453e+06	3.16467e+06	2.13658e+06	7.38635	2.74753	5.33845	0.817696	0.252856	0.765528	0.516834	-1.98361	-0.385473	-0.952226	-1.89182	-0.091896	-0.477783	-3.95482	-1.30629	-1.93486	-3.71103	-1.06577
502	7180	-4.32077	-2.52909	-2.06921	1.80586e+07	A	41.1706	Eif4a1; Eif4a2	eIF4A1; eIF4A2	§291; §292	eukaryotic initiation factor 4A-I isoform 2	P60843; P10630	http://www.phosphosite.org/proteinAction.do?id=8032&showAllSites=true	KVDWLTEK*MHAR	4	407.715	5	A	36.6667	2.11987e+07	1.49185e+07	5.39621e+06	2.96275e+06	8.15883e+06	6.12185e+06	8.53854e+06	8.91605e+06	1.80586e+07	4.17948e+06	7.14034e+06	8.72729e+06	24.5911	41.1706	20.1721	3.05871	0.23144	0.395399	0.483277	-2.11129	-1.33862	-1.04908	-2.0195	-1.04504	-0.574636	-4.32077	-2.52909	-2.06921	-4.05442	-2.06343
503	7181	-3.92422	-3.33362	-1.98778	4.41806e+06	A	28.17	Eif4a1	eIF4A1	§309	eukaryotic initiation factor 4A-I isoform 2	P60843	http://www.phosphosite.org/proteinAction.do?id=8032&showAllSites=true	DFTVSAMHGDMDQK*ER	3	660.956	14	A	36.2263	4.48549e+06	4.35064e+06	1.3501e+06	901585	1.34203e+06	1.30858e+06	2.36472e+06	2.08051e+06	4.41806e+06	1.12584e+06	1.3253e+06	2.22261e+06	2.15817	28.17	1.78481	9.042	0.254828	0.299974	0.503074	-1.97241	-1.73709	-0.991158	-1.88062	-1.44351	-0.516715	-3.92422	-3.33362	-1.98778	-3.68232	-2.71982
504	7189	-2.87418	-1.69861	-1.73337	2.24282e+07	A	13.9631	Eif4a1	eIF4A1	§369	eukaryotic initiation factor 4A-I isoform 2	P60843	http://www.phosphosite.org/proteinAction.do?id=8032&showAllSites=true	K*GVAINMVTEEDKR	3	568.63	19	A	31.4279	2.32734e+07	2.15829e+07	8.57378e+06	7.03287e+06	1.44001e+07	1.20076e+07	1.30766e+07	1.28015e+07	2.24282e+07	7.80332e+06	1.32038e+07	1.29391e+07	5.32973	13.9631	12.8127	1.50347	0.347925	0.588716	0.576911	-1.52315	-0.764357	-0.793579	-1.43136	-0.470779	-0.319136	-2.87418	-1.69861	-1.73337	-2.69701	-1.38586
505	7193	-3.08766	-1.61725	-2.23666	2.25403e+06	A	28.9179	Eif4a1	eIF4A1	§369, §381	eukaryotic initiation factor 4A-I isoform 2	P60843	http://www.phosphosite.org/proteinAction.do?id=8032&showAllSites=true	K*GVAINMVTEEDK*R	3	606.644	4	A	30.2663	2.34121e+06	2.16685e+06	879284	580738	1.38346e+06	1.40403e+06	1.08596e+06	929568	2.25403e+06	730011	1.39374e+06	1.00776e+06	5.46985	28.9179	1.04357	10.9735	0.323869	0.618335	0.447095	-1.62652	-0.69354	-1.16135	-1.53472	-0.399963	-0.686905	-3.08766	-1.61725	-2.23666	-2.89733	-1.31947
506	7195	-2.87418	-1.69861	-1.73337	2.24282e+07	A	13.9631	Eif4a1	eIF4A1	§381	eukaryotic initiation factor 4A-I isoform 2	P60843	http://www.phosphosite.org/proteinAction.do?id=8032&showAllSites=true	KGVAINMVTEEDK*R	3	568.63	5	A	31.4279	2.32734e+07	2.15829e+07	8.57378e+06	7.03287e+06	1.44001e+07	1.20076e+07	1.30766e+07	1.28015e+07	2.24282e+07	7.80332e+06	1.32038e+07	1.29391e+07	5.32973	13.9631	12.8127	1.50347	0.347925	0.588716	0.576911	-1.52315	-0.764357	-0.793579	-1.43136	-0.470779	-0.319136	-2.87418	-1.69861	-1.73337	-2.69701	-1.38586
507	7200	-2.96152	-1.11099	-1.55978	5.66947e+07	A	15.9519	Eif4a1; Eif4a2; Eif4a3; Gm5576	eIF4A1; eIF4A2; DDX48; EG434050	§54; §55; §60; §60	eukaryotic initiation factor 4A-I isoform 2	P60843; P10630; Q91VC3; XP_485792	http://www.phosphosite.org/proteinAction.do?id=8032&showAllSites=true	GIYAYGFEK*PSAIQQR	3	647.999	15	A	46.8107	5.50081e+07	5.83814e+07	2.13032e+07	1.69844e+07	5.021e+07	5.18515e+07	3.62123e+07	3.64834e+07	5.66947e+07	1.91438e+07	5.10308e+07	3.63479e+07	4.20718	15.9519	2.27453	0.527332	0.337664	0.900098	0.641116	-1.56634	-0.151847	-0.641344	-1.47455	0.141731	-0.166901	-2.96152	-1.11099	-1.55978	-2.77896	1.10323
508	7202	-3.03326	-1.29007	-1.72749	6.55583e+07	A	6.14505	Eif4a1	eIF4A1	§68	eukaryotic initiation factor 4A-I isoform 2	P60843	http://www.phosphosite.org/proteinAction.do?id=8032&showAllSites=true	AILPCIK*GYDVIAQAQSGTGK	3	768.739	16	A	59.5641	6.5503e+07	6.56137e+07	2.0674e+07	2.25523e+07	5.05616e+07	5.10738e+07	3.63575e+07	3.95426e+07	6.55583e+07	2.16131e+07	5.08177e+07	3.79501e+07	0.119366	6.14505	0.712679	5.93475	0.329678	0.775152	0.578875	-1.60087	-0.367449	-0.788677	-1.50908	-0.0738715	-0.314234	-3.03326	-1.29007	-1.72749	-2.84628	-1.05254
509	7206	-5.25258	-1.6899	-2.0126	5.02321e+06	A	12.337	Eif4a3; Gm5576	DDX48; EG434050	§152; 152	eukaryotic initiation factor 4A-III	Q91VC3; XP_485792	http://www.phosphosite.org/proteinAction.do?id=8024&showAllSites=true	K*LDYGQHVVAGTPGR	3	571.301	5	A	27.2154	4.99835e+06	5.04807e+06	997661	915004	2.93578e+06	3.00918e+06	2.71361e+06	2.27815e+06	5.02321e+06	956333	2.97248e+06	2.49588e+06	0.700006	6.11162	1.74609	12.337	0.190383	0.59175	0.496869	-2.39303	-0.756941	-1.00906	-2.30123	-0.463364	-0.534619	-5.25258	-1.6899	-2.0126	-4.92879	-1.37875
510	7236	-2.73353	-1.02374	-1.40539	2.77198e+06	A	30.9201	Hdlbp	vigilin	§231	vigilin	Q8VDJ3	http://www.phosphosite.org/proteinAction.do?id=5640&showAllSites=true	LEVEK*AFHPFIAGPYNR	4	526.276	3	A	55.346	2.98677e+06	2.55719e+06	1.23578e+06	792354	2.76884e+06	2.64658e+06	1.81665e+06	2.12815e+06	2.77198e+06	1.01407e+06	2.70771e+06	1.9724e+06	10.958	30.9201	3.1929	11.1673	0.365828	0.976815	0.711548	-1.45076	-0.0338434	-0.490966	-1.35897	0.259734	-0.0165238	-2.73353	-1.02374	-1.40539	-2.56502	1.19726
511	7251	1.02388	-2.13567	-3.24806	1.42253e+07	A	10.5244	Hnrnpa1; Hnrnpa1	hnRNP A1; hnRNP A1 iso2	§298; §351	heterogeneous nuclear ribonucleoprotein A1 isoform b	P49312; Q5EBP8	http://www.phosphosite.org/proteinAction.do?id=2809&showAllSites=true	SSGPYGGGGQYFAK*PR	3	581.613	8	A	33.7103	1.38199e+07	1.39671e+07	1.52562e+07	1.31943e+07	6.4516e+06	6.55929e+06	4.5958e+06	3.95915e+06	1.38935e+07	1.42253e+07	6.50545e+06	4.27747e+06	0.748763	10.2495	1.17054	10.5244	1.02388	0.468237	0.307876	0.0340432	-1.09469	-1.69958	0.125835	-0.801113	-1.22514	1.02388	-2.13567	-3.24806	1.09114	-1.74245
512	7257	-1.7583	-2.83411	-2.13286	7.43162e+06	A	34.021	Hnrnpa2b1; Hnrnpa2b1	hnRNP A2/B1; hnRNP A2/B1 iso3	§59; §47	heterogeneous nuclear ribonucleoproteins A2/B1 isoform 1	O88569; O88569-3	http://www.phosphosite.org/proteinAction.do?id=7969&showAllSites=true	LTDCVVMRDPASK*R	3	587.963	5	A	28.6528	7.75526e+06	7.10798e+06	5.24335e+06	3.20981e+06	2.76489e+06	2.47951e+06	3.3584e+06	3.61029e+06	7.43162e+06	4.22658e+06	2.6222e+06	3.48435e+06	6.1588	34.021	7.69561	5.11186	0.56873	0.352844	0.468854	-0.814185	-1.5029	-1.09279	-0.722393	-1.20932	-0.618345	-1.7583	-2.83411	-2.13286	-1.64992	-2.31228
513	7262	-2.69068	-1.67509	-2.26582	3.81697e+06	A	18.3969	Hnrnpa3	hnRNP A3	§126	heterogeneous nuclear ribonucleoprotein A3 isoform c	Q8BG05	http://www.phosphosite.org/proteinAction.do?id=7683&showAllSites=true	EDSVKPGAHLTVK*K	3	541.634	6	A	18.5309	4.3135e+06	3.32043e+06	1.42782e+06	1.40936e+06	2.35414e+06	2.20319e+06	1.609e+06	1.76018e+06	3.81697e+06	1.41859e+06	2.27867e+06	1.68459e+06	18.3969	0.920216	4.6842	6.34577	0.371653	0.596984	0.441342	-1.42797	-0.744236	-1.18003	-1.33618	-0.450659	-0.70559	-2.69068	-1.67509	-2.26582	-2.52482	-1.36666
514	7263	-1.10643	-1.56037	-3.2109	1.0822e+06	A	74.1746	Hnrnpa3	hnRNP A3	199	heterogeneous nuclear ribonucleoprotein A3 isoform c	Q8BG05	http://www.phosphosite.org/proteinAction.do?id=7683&showAllSites=true	YHTINGHNCEVK*K	3	571.942	2	A	14.4189	764902	1.3995e+06	465092	1.49111e+06	865453	521656	320363	353717	1.0822e+06	978099	693555	337040	41.4645	74.1746	35.0516	6.99773	0.903804	0.640873	0.311439	-0.145917	-0.641889	-1.68298	-0.0541259	-0.348311	-1.20854	-1.10643	-1.56037	-3.2109	-1.03823	-1.27307
515	7264	-1.10643	-1.56037	-3.2109	1.0822e+06	A	74.1746	Hnrnpa3	hnRNP A3	200	heterogeneous nuclear ribonucleoprotein A3 isoform c	Q8BG05	http://www.phosphosite.org/proteinAction.do?id=7683&showAllSites=true	YHTINGHNCEVKK*	3	571.942	1	A	14.4189	764902	1.3995e+06	465092	1.49111e+06	865453	521656	320363	353717	1.0822e+06	978099	693555	337040	41.4645	74.1746	35.0516	6.99773	0.903804	0.640873	0.311439	-0.145917	-0.641889	-1.68298	-0.0541259	-0.348311	-1.20854	-1.10643	-1.56037	-3.2109	-1.03823	-1.27307
516	7273	1.17927	-2.97814	-3.91696	1.26825e+06	A	–	Hnrnpab; Hnrnpab	hnRNP A/B; hnRNP A/B iso2	232; 225	heterogeneous nuclear ribonucleoprotein A/B isoform 1	Q99020; Q3TMZ8	http://www.phosphosite.org/proteinAction.do?id=14161&showAllSites=true	KFHTVSGSKCEIK*	3	545.615	2	A	17.5278	1.07545e+06		1.26825e+06		361115		274563		1.07545e+06	1.26825e+06	361115	274563					1.17927	0.33578	0.2553	0.237892	-1.57441	-1.96973	0.329683	-1.28083	-1.49529	1.17927	-2.97814	-3.91696	1.25674	-2.4298
517	7312	-4.31983	-1.41019	-2.30217	1.10341e+06	A	4.53323	Hnrnpf	hnRNP F	§87	heterogeneous nuclear ribonucleoprotein F	Q9Z2X1	http://www.phosphosite.org/proteinAction.do?id=11207&showAllSites=true	YIEVFK*SHR	2	646.841	2	A	29.7416	1.08784e+06	1.11898e+06	255430		773821	791088	494656	463929	1.10341e+06	255430	782455	479292	1.99557		1.56046	4.53323	0.231491	0.709123	0.434373	-2.11097	-0.495893	-1.20299	-2.01918	-0.202316	-0.728552	-4.31983	-1.41019	-2.30217	-4.05354	-1.15054
518	7330	-2.75362	-1.24092	-1.95241	2.59838e+07	A	19.9528	Hnrnph2	hnRNP H2	§35	heterogeneous nuclear ribonucleoprotein H2	P70333	http://www.phosphosite.org/proteinAction.do?id=3227&showAllSites=true	FFSDCK*IQNGTSGVR	3	610.625	16	A	35.2458	2.68404e+07	2.51272e+07	1.07676e+07	8.10489e+06	2.22795e+07	1.95986e+07	1.30908e+07	1.35263e+07	2.59838e+07	9.43622e+06	2.09391e+07	1.33086e+07	4.66222	19.9528	9.0533	2.31407	0.363158	0.805851	0.512187	-1.46133	-0.311416	-0.965256	-1.36954	-0.0178385	-0.490814	-2.75362	-1.24092	-1.95241	-2.58388	-1.01244
519	7360	-3.17315	-3.7407	-4.2113	1.45968e+06	A	46.1518	Igf2bp2	IGF2BP2	§214	insulin-like growth factor 2 mRNA-binding protein 2	Q5SF07	http://www.phosphosite.org/proteinAction.do?id=4319213&showAllSites=true	NITK*QTQSR	2	595.318	6	A	11.672	1.53062e+06	1.38874e+06	460011		390216		459724	233497	1.45968e+06	460011	390216	346611	6.87319			46.1518	0.315145	0.26733	0.237456	-1.66591	-1.90331	-2.07427	-1.57412	-1.60973	-1.59982	-3.17315	-3.7407	-4.2113	-2.97754	-3.05195
520	7361	-5.04882	-1.84807	-2.46954	8.11761e+06	A	13.1242	Igf2bp2	IGF2BP2	§455	insulin-like growth factor 2 mRNA-binding protein 2	Q5SF07	http://www.phosphosite.org/proteinAction.do?id=4319213&showAllSites=true	FAGASIK*IAPAEGPDVSER	3	677.016	3	A	43.8918	8.87094e+06	7.36428e+06	1.60291e+06	1.61274e+06	4.53733e+06	4.24765e+06	3.14014e+06	3.43404e+06	8.11761e+06	1.60782e+06	4.39249e+06	3.28709e+06	13.1242	0.432597	4.66319	6.32236	0.198066	0.541106	0.404933	-2.33595	-0.886016	-1.30425	-2.24415	-0.592439	-0.829802	-5.04882	-1.84807	-2.46954	-4.73759	-1.50779
521	7362	-3.74881	-1.57475	-2.68313	1.59508e+06	A	24.7786	Igf2bp2	IGF2BP2	576	insulin-like growth factor 2 mRNA-binding protein 2	Q5SF07	http://www.phosphosite.org/proteinAction.do?id=4319213&showAllSites=true	EIVQQVK*QQEQR	3	542.957	3	A	25.6311	1.4536e+06	1.73656e+06	359119	491859	1.19038e+06	835434	578771	610194	1.59508e+06	425489	1.01291e+06	594482	12.5438	22.0596	24.7786	3.73765	0.266752	0.635021	0.372699	-1.90643	-0.655124	-1.42392	-1.81464	-0.361547	-0.949476	-3.74881	-1.57475	-2.68313	-3.51772	-1.2848
522	7364	-3.12093	-1.1148	-1.66213	6.17207e+06	A	26.8523	Khdrbs1	Sam68	§175	KH domain-containing, RNA-binding, signal transduction-associated protein 1	Q60749	http://www.phosphosite.org/proteinAction.do?id=3643&showAllSites=true	FNFVGK*ILGPQGNTIK	3	616.344	12	A	60.7794	6.50171e+06	5.84243e+06	2.29879e+06	1.65649e+06	5.24059e+06	5.83236e+06	3.00828e+06	4.41842e+06	6.17207e+06	1.97764e+06	5.53647e+06	3.71335e+06	7.55315	22.9654	7.55794	26.8523	0.320417	0.897021	0.601637	-1.64198	-0.156787	-0.733034	-1.55019	0.13679	-0.258592	-3.12093	-1.1148	-1.66213	-2.92855	1.09946
523	7367	-2.83802	-1.47731	-1.98037	4.68406e+06	A	17.933	Khdrbs1	Sam68	§185	KH domain-containing, RNA-binding, signal transduction-associated protein 1	Q60749	http://www.phosphosite.org/proteinAction.do?id=3643&showAllSites=true	ILGPQGNTIK*R	3	437.589	5	A	25.204	5.00672e+06	4.3614e+06	1.85976e+06	1.44118e+06	3.29548e+06	3.04585e+06	2.19492e+06	2.53557e+06	4.68406e+06	1.65047e+06	3.17067e+06	2.36524e+06	9.74178	17.933	5.56711	10.184	0.352359	0.676907	0.504956	-1.50488	-0.562971	-0.985772	-1.41309	-0.269394	-0.511329	-2.83802	-1.47731	-1.98037	-2.66307	-1.2053
524	7381	-2.91977	-1.78357	-2.70565	3.50316e+06	A	22.5939	Matr3	matrin 3	§491	matrin-3	Q8K310	http://www.phosphosite.org/proteinAction.do?id=8696&showAllSites=true	FDQK*QELGR	2	617.812	15	A	21.3493	3.01164e+06	3.99468e+06	1.15779e+06	1.24183e+06	1.65034e+06	2.27793e+06	1.23376e+06	1.35576e+06	3.50316e+06	1.19981e+06	1.96413e+06	1.29476e+06	19.8425	4.95287	22.5939	6.66253	0.342493	0.560674	0.369597	-1.54585	-0.834766	-1.43597	-1.45406	-0.541188	-0.961532	-2.91977	-1.78357	-2.70565	-2.73978	-1.45517
525	7384	-2.7214	-1.20664	-1.88217	2.3187e+07	A	10.6455	Matr3	matrin 3	§515	matrin-3	Q8K310	http://www.phosphosite.org/proteinAction.do?id=8696&showAllSites=true	VIHLSNLPHSGYSDSAVLK*LAEPYGK	4	728.134	7	A	56.039	2.29399e+07	2.3434e+07	8.06332e+06	8.97718e+06	1.77697e+07	2.06627e+07	1.27669e+07	1.18717e+07	2.3187e+07	8.52025e+06	1.92162e+07	1.23193e+07	1.50686	7.58424	10.6455	5.13845	0.367458	0.82875	0.531302	-1.44435	-0.270991	-0.912397	-1.35256	0.0225867	-0.437954	-2.7214	-1.20664	-1.88217	-2.55364	1.01578
526	7390	-2.71879	-1.44692	-1.68989	5.35171e+06	A	31.5312	Matr3	matrin 3	§555	matrin-3	Q8K310	http://www.phosphosite.org/proteinAction.do?id=8696&showAllSites=true	K*ALWFQGR	3	373.873	4	A	40.1616	5.98003e+06	4.7234e+06	1.52954e+06	2.4073e+06	3.47072e+06	3.92667e+06	3.21016e+06	3.12363e+06	5.35171e+06	1.96842e+06	3.6987e+06	3.16689e+06	16.6035	31.5312	8.71665	1.9319	0.367811	0.691123	0.591753	-1.44296	-0.532985	-0.756932	-1.35117	-0.239407	-0.28249	-2.71879	-1.44692	-1.68989	-2.55119	-1.18051
527	7421	1.10972	-1.0133	-2.71815	4.20019e+06	A	19.9068	Nudt21	CFIM25	§29	cleavage and polyadenylation specificity factor subunit 5	Q9CQF3	http://www.phosphosite.org/proteinAction.do?id=5140324&showAllSites=true	YIQQTK*PLTLER	3	535.298	1	A	34.9768	3.6714e+06	3.89838e+06	4.79142e+06	3.60896e+06	4.11177e+06	3.35863e+06	1.38319e+06	1.40171e+06	3.78489e+06	4.20019e+06	3.7352e+06	1.39245e+06	4.2405	19.9068	14.2576	0.940921	1.10972	0.986871	0.367897	0.150201	-0.0190664	-1.44263	0.241992	0.274511	-0.968185	1.10972	-1.0133	-2.71815	1.18262	1.20958
528	7445	-2.85515	-2.27839	-2.03408	1.13194e+07	A	27.9717	Pcbp1	hnRNP E1	§351	poly(rC)-binding protein 1	P60335	http://www.phosphosite.org/proteinAction.do?id=11009&showAllSites=true	LSSEK*GMGCS	2	585.25	16	A	17.9276	1.30335e+07	9.60516e+06	4.74868e+06	3.18039e+06	5.83524e+06	4.10105e+06	5.80347e+06	5.32624e+06	1.13194e+07	3.96454e+06	4.96815e+06	5.56486e+06	21.4167	27.9717	24.6824	6.06399	0.350244	0.438907	0.491623	-1.51357	-1.18801	-1.02437	-1.42178	-0.894435	-0.549932	-2.85515	-2.27839	-2.03408	-2.67915	-1.85888
529	7448	-2.51435	-1.32449	-1.75802	2.99466e+07	A	15.1457	Pcbp2; Pcbp2	hnRNP E2; hnRNP E2 iso2	119; 119	poly(rC)-binding protein 2 isoform 1	Q61990; Q61990-2	http://www.phosphosite.org/proteinAction.do?id=11010&showAllSites=true	LVVPASQCGSLIGKGGCK*	3	649.005	4	A	38.6995	3.10672e+07	2.8826e+07	1.31858e+07	1.06347e+07	2.27402e+07	2.24797e+07	1.78198e+07	1.62488e+07	2.99466e+07	1.19103e+07	2.261e+07	1.70343e+07	5.29205	15.1457	0.814543	6.52123	0.397717	0.75501	0.568823	-1.33018	-0.405432	-0.813948	-1.23839	-0.111855	-0.339505	-2.51435	-1.32449	-1.75802	-2.35936	-1.08062
530	7463	5.03031	-1.43822	2.90206	3.50937e+06	A	22.1581	Prmt5	PRMT5	§95	protein arginine N-methyltransferase 5	Q8CIG8	http://www.phosphosite.org/proteinAction.do?id=8221&showAllSites=true	LSPWIHPDSK*VEK	2	825.436	6	A	35.2458	601602	793691	3.10673e+06	3.91201e+06	409074	561078	2.20733e+06	1.84189e+06	697646	3.50937e+06	485076	2.02461e+06	19.4694	16.2256	22.1581	12.7633	5.03031	0.695304	2.90206	2.33065	-0.524285	1.53708	2.42244	-0.230708	2.01152	5.03031	-1.43822	2.90206	5.36076	-1.17341
531	7468	-2.57022	-1.15922	-1.85127	1.31535e+07	A	11.0136	Ptbp1; Ptbp1; Rod1	hnRNP I; hnRNP I iso2; ROD1	§258; §258; §228	polypyrimidine tract-binding protein 1 isoform 1	P17225; Q3T984; Q8BHD7	http://www.phosphosite.org/proteinAction.do?id=3990&showAllSites=true	IDFSK*LTSLNVK	3	493.612	11	A	57.6306	1.3499e+07	1.2808e+07	4.79678e+06	5.43849e+06	1.05227e+07	1.2171e+07	6.55179e+06	7.65846e+06	1.31535e+07	5.11763e+06	1.13468e+07	7.10512e+06	3.71475	8.86652	10.2718	11.0136	0.389071	0.86265	0.540171	-1.36189	-0.213153	-0.888512	-1.2701	0.0804243	-0.414069	-2.57022	-1.15922	-1.85127	-2.41179	1.05733
532	7471	-3.23385	-1.20586	-1.81835	2.00287e+07	A	19.2145	Ptbp1	hnRNP I iso2	§409	polypyrimidine tract-binding protein 1 isoform 1	Q3T984	http://www.phosphosite.org/proteinAction.do?id=10043404&showAllSites=true	ITLSK*HQSVQLPR	4	405.985	8	A	33.2031	2.05425e+07	1.95149e+07	7.03495e+06	5.35198e+06	1.61325e+07	1.70865e+07	1.21304e+07	9.89919e+06	2.00287e+07	6.19346e+06	1.66095e+07	1.10148e+07	3.62785	19.2145	4.06134	14.3233	0.309229	0.829285	0.54995	-1.69325	-0.270061	-0.862628	-1.60146	0.0235164	-0.388185	-3.23385	-1.20586	-1.81835	-3.0345	1.01643
533	7475	-3.08526	-1.08249	-1.80148	2.75301e+07	A	25.3549	Ptbp1	hnRNP I iso2	§427	polypyrimidine tract-binding protein 1 isoform 1	Q3T984	http://www.phosphosite.org/proteinAction.do?id=10043404&showAllSites=true	EGQEDQGLTK*DYGSSPLHR	4	558.514	10	A	31.6826	2.88415e+07	2.62187e+07	1.05229e+07	7.32331e+06	2.69446e+07	2.39197e+07	1.53889e+07	1.51751e+07	2.75301e+07	8.9231e+06	2.54322e+07	1.5282e+07	6.73673	25.3549	8.41046	0.989193	0.324122	0.923796	0.555101	-1.62539	-0.114354	-0.849179	-1.5336	0.179223	-0.374736	-3.08526	-1.08249	-1.80148	-2.89507	1.13227
534	7476	-3.54377	-1.0879	-1.5403	1.18608e+07	A	25.3898	Ptbp1; Ptbp1	hnRNP I; hnRNP I iso2	467; 470	polypyrimidine tract-binding protein 1 isoform 1	P17225; Q3T984	http://www.phosphosite.org/proteinAction.do?id=3990&showAllSites=true	NFQNIFPPSATLHLSNIPPSVSEDDLK*SLFSSNGGVVK	4	1043.28	3	A	81.4531	1.16659e+07	1.20557e+07	2.74605e+06	3.94783e+06	1.09609e+07	1.08439e+07	6.72494e+06	8.67568e+06	1.18608e+07	3.34694e+06	1.09024e+07	7.70031e+06	2.32404	25.3898	0.758772	17.9133	0.282185	0.919199	0.649223	-1.82529	-0.12155	-0.623214	-1.73349	0.172027	-0.148771	-3.54377	-1.0879	-1.5403	-3.32532	1.12664
535	7478	-3.40282	-1.14135	-1.98501	2.52467e+06	A	18.5997	Ptbp1; Ptbp1	hnRNP I; hnRNP I iso2	§478; §481	polypyrimidine tract-binding protein 1 isoform 1	P17225; Q3T984	http://www.phosphosite.org/proteinAction.do?id=3990&showAllSites=true	SLFSSNGGVVK*GFK	2	770.909	6	A	46.754	2.19263e+06	2.85671e+06	815215	668653	2.12392e+06	2.3001e+06	1.25891e+06	1.28482e+06	2.52467e+06	741934	2.21201e+06	1.27187e+06	18.5997	13.9682	5.63196	1.44062	0.293874	0.876159	0.503776	-1.76673	-0.190736	-0.989146	-1.67494	0.102842	-0.514704	-3.40282	-1.14135	-1.98501	-3.19306	1.07389
536	7479	-3.69213	-1.43371	-1.96143	1.55871e+07	A	35.8464	Ptbp1; Ptbp1	hnRNP I; hnRNP I iso2	§481; §484	polypyrimidine tract-binding protein 1 isoform 1	P17225; Q3T984	http://www.phosphosite.org/proteinAction.do?id=3990&showAllSites=true	GFK*FFQK	3	339.183	9	A	42.2009	1.94913e+07	1.16828e+07	5.29178e+06	3.15162e+06	1.24689e+07	9.27473e+06	7.44026e+06	8.45328e+06	1.55871e+07	4.2217e+06	1.08718e+07	7.94677e+06	35.4233	35.8464	20.775	9.01394	0.270846	0.69749	0.509831	-1.88445	-0.519755	-0.971908	-1.79266	-0.226178	-0.497466	-3.69213	-1.43371	-1.96143	-3.46453	-1.16973
537	7481	-2.46069	1.04027	-1.65795	4.72467e+07	A	21.0205	Ptbp1; Ptbp1; Ptbp2; Rod1	hnRNP I; hnRNP I iso2; PTBP2; ROD1	§524; §527; §528; §520	polypyrimidine tract-binding protein 1 isoform 1	P17225; Q3T984; Q91Z31; Q8BHD7	http://www.phosphosite.org/proteinAction.do?id=3990&showAllSites=true	VSFSK*STI	2	491.764	8	A	37.7172	5.03463e+07	4.04895e+07	2.12009e+07	1.5714e+07	4.99039e+07	4.45895e+07	2.79376e+07	2.68503e+07	4.54179e+07	1.84574e+07	4.72467e+07	2.7394e+07	15.3459	21.0205	7.9537	2.80655	0.406391	1.04027	0.603153	-1.29906	0.0569521	-0.729404	-1.20727	0.350529	-0.254961	-2.46069	1.04027	-1.65795	-2.309	1.27503
538	7520	-4.7245	-1.27507	-1.82244	3.99395e+06	A	11.6332	Rod1	ROD1	§394	regulator of differentiation 1 isoform 1	Q8BHD7	http://www.phosphosite.org/proteinAction.do?id=8097&showAllSites=true	LYGK*VLR	3	321.531	3	A	26.5531	4.26836e+06	3.71955e+06	914910	775831	3.22752e+06	3.03715e+06	2.16027e+06	2.22281e+06	3.99395e+06	845371	3.13234e+06	2.19154e+06	9.71644	11.6332	4.29745	2.01796	0.211663	0.78427	0.548714	-2.24016	-0.350578	-0.865875	-2.14837	-0.0570005	-0.391432	-4.7245	-1.27507	-1.82244	-4.43327	-1.0403
539	7521	-2.76715	-1.02913	-2.23009	2.15234e+06	A	49.8076	Rod1	ROD1	§420	regulator of differentiation 1 isoform 1	Q8BHD7	http://www.phosphosite.org/proteinAction.do?id=8097&showAllSites=true	EGQEDQGLTK*DFSNSPLHR	3	758.024	2	A	39.5313	1.64014e+06	2.66454e+06	839093	716543	2.00684e+06	2.17598e+06	1.30505e+06	625223	2.15234e+06	777818	2.09141e+06	965137	33.6544	11.141	5.71834	49.8076	0.361383	0.971692	0.448413	-1.4684	-0.0414294	-1.1571	-1.37661	0.252148	-0.682658	-2.76715	-1.02913	-2.23009	-2.59657	1.19098
540	7533	-1.02302	-2.12541	-2.59109	640986	A	48.9598	Serbp1; Serbp1; Serbp1	PAI-RBP1; PAI-RBP1 iso2; PAI-RBP1 iso3	§68; §68; §68	plasminogen activator inhibitor 1 RNA-binding protein isoform 2	Q9CY58; Q9CY58-2; Q9CY58-3	http://www.phosphosite.org/proteinAction.do?id=3428&showAllSites=true	SAAQAAAQTNSNAAGK*QLR	3	658.003	2	A	21.2462	734440	547533	593388	659738	197176	405991	167442	327320	640986	626563	301583	247381	20.6187	7.48788	48.9598	45.6991	0.977498	0.470498	0.385938	-0.0328346	-1.08774	-1.37356	0.0589569	-0.794161	-0.899117	-1.02302	-2.12541	-2.59109	1.04171	-1.73407
541	7568	-2.66489	-1.32002	-1.53917	1.00988e+06	A	22.6948	Srsf6	SFRS6	143	arginine/serine-rich splicing factor 6	Q9DBP1	http://www.phosphosite.org/proteinAction.do?id=11543&showAllSites=true	QAGEVTYADAHK*ER	3	563.604	6	A	17.9276	847820	1.17194e+06	326917	430999	766999	763106	642296	669947	1.00988e+06	378958	765053	656122	22.6948	19.4209	0.359768	2.98002	0.37525	0.757567	0.649701	-1.41408	-0.400555	-0.622151	-1.32228	-0.106978	-0.147709	-2.66489	-1.32002	-1.53917	-2.50062	-1.07697
542	7573	-2.62049	-1.32777	-1.75617	1.75892e+07	A	28.2612	Tardbp	TDP43	§102	TAR DNA-binding protein 43 isoform 5	Q921F2	http://www.phosphosite.org/proteinAction.do?id=10271&showAllSites=true	AVQK*TSDLIVLGLPWK	3	628.031	17	A	69.7545	1.60193e+07	1.91592e+07	5.37084e+06	8.05353e+06	1.16457e+07	1.48487e+07	8.88726e+06	1.11441e+07	1.75892e+07	6.71218e+06	1.32472e+07	1.00157e+07	12.6228	28.2612	17.0969	15.9332	0.381608	0.753144	0.569421	-1.38984	-0.409002	-0.812432	-1.29805	-0.115425	-0.337989	-2.62049	-1.32777	-1.75617	-2.45896	-1.08329
543	7583	-3.32648	-1.20791	-1.88376	1.21878e+07	A	14.2313	Tardbp	TDP43	§145	TAR DNA-binding protein 43 isoform 5	Q921F2	http://www.phosphosite.org/proteinAction.do?id=10271&showAllSites=true	TGHSK*GFGFVR	4	327.422	9	A	28.3603	1.2293e+07	1.20825e+07	4.03256e+06	3.29517e+06	1.1005e+07	9.17493e+06	6.62269e+06	6.31715e+06	1.21878e+07	3.66386e+06	1.00899e+07	6.46992e+06	1.2216	14.2313	12.8249	3.33921	0.300618	0.827875	0.530854	-1.734	-0.272515	-0.913613	-1.6422	0.0210627	-0.43917	-3.32648	-1.20791	-1.88376	-3.12142	1.01471
544	7584	-4.3365	-1.75416	-1.92049	5.039e+06	A	28.4194	Tardbp	TDP43	§160	TAR DNA-binding protein 43 isoform 5	Q921F2	http://www.phosphosite.org/proteinAction.do?id=10271&showAllSites=true	FTEYETQVK*VMSQR	3	620.637	16	A	39.6539	5.41619e+06	4.66181e+06	1.39551e+06	928488	3.34887e+06	2.39633e+06	2.61482e+06	2.63279e+06	5.039e+06	1.162e+06	2.8726e+06	2.62381e+06	10.586	28.4194	23.4472	0.484323	0.230601	0.570073	0.5207	-2.11653	-0.810781	-0.941476	-2.02474	-0.517204	-0.467033	-4.3365	-1.75416	-1.92049	-4.06918	-1.43118
545	7590	-4.53902	-1.45359	-2.14787	2.34665e+07	A	29.6184	Tardbp	TDP43	§176	TAR DNA-binding protein 43 isoform 5	Q921F2	http://www.phosphosite.org/proteinAction.do?id=10271&showAllSites=true	WCDCK*LPNSK	3	474.548	20	A	27.14	2.35392e+07	2.33937e+07	6.2527e+06	4.08718e+06	1.42157e+07	1.80719e+07	1.05076e+07	1.13434e+07	2.34665e+07	5.16994e+06	1.61438e+07	1.09255e+07	0.43842	29.6184	16.8903	5.40959	0.220312	0.687952	0.465578	-2.18238	-0.539621	-1.1029	-2.09059	-0.246044	-0.628462	-4.53902	-1.45359	-2.14787	-4.25922	-1.18595
546	7597	-3.35287	-1.31102	-2.07412	2.93614e+07	A	27.1616	Tardbp	TDP43	§181	TAR DNA-binding protein 43 isoform 5	Q921F2	http://www.phosphosite.org/proteinAction.do?id=10271&showAllSites=true	WCDCKLPNSK*QSPDEPLR	4	586.776	22	A	33.596	3.28548e+07	2.5868e+07	1.0439e+07	7.0752e+06	2.42117e+07	2.05799e+07	1.44457e+07	1.38664e+07	2.93614e+07	8.7571e+06	2.23958e+07	1.4156e+07	16.8264	27.1616	11.4665	2.89383	0.298252	0.762763	0.482131	-1.7454	-0.390694	-1.0525	-1.65361	-0.0971166	-0.57806	-3.35287	-1.31102	-2.07412	-3.14619	-1.06963
547	7603	-3.05281	1.03419	-1.01717	2.49593e+06	A	12.3197	Tardbp	TDP43	251	TAR DNA-binding protein 43 isoform 5	Q921F2	http://www.phosphosite.org/proteinAction.do?id=10271&showAllSites=true	AFAFVTFADDKVAQSLCGEDLIIK*GISVHISNAEPK	4	1002.02	16	A	89.1696	2.46909e+06	2.35774e+06	850647	730464	2.2785e+06	2.71336e+06	2.55135e+06	2.19399e+06	2.41342e+06	790556	2.49593e+06	2.37267e+06	3.26261	10.7498	12.3197	10.6499	0.327567	1.03419	0.983117	-1.61014	0.0485003	-0.0245653	-1.51835	0.342078	0.449877	-3.05281	1.03419	-1.01717	-2.86463	1.26758
548	7609	-3.6973	-1.66254	-2.0793	3.60075e+06	A	10.4892	Tardbp	TDP43	§263	TAR DNA-binding protein 43 isoform 5	Q921F2	http://www.phosphosite.org/proteinAction.do?id=10271&showAllSites=true	GISVHISNAEPK*HNSNR	3	658.668	11	A	23.0144	3.33368e+06	3.86782e+06	1.03435e+06	913425	2.05434e+06	2.27729e+06	1.64026e+06	1.82317e+06	3.60075e+06	973887	2.16582e+06	1.73171e+06	10.4892	8.77979	7.27871	7.46867	0.270468	0.60149	0.480932	-1.88647	-0.733386	-1.0561	-1.79468	-0.439809	-0.581654	-3.6973	-1.66254	-2.0793	-3.46938	-1.35642
549	Receptor, channel, transporter or cell surface protein
550	7629	-1.22654	-2.94913	-2.43575	1.2599e+06	A	20.0566	2900064A13Rik	C15orf24	220	RIKEN cDNA 2900064A13 precursor	Q9EP72	http://www.phosphosite.org/proteinAction.do?id=21698&showAllSites=true	LFSSK*SSGK	2	527.78	8	A	15.64	1.08122e+06	1.43858e+06	995429	1.05897e+06	457290	397134	499596	534915	1.2599e+06	1.0272e+06	427212	517256	20.0566	4.37379	9.95694	4.82826	0.815298	0.339083	0.410552	-0.2946	-1.56029	-1.28436	-0.202808	-1.26671	-0.809921	-1.22654	-2.94913	-2.43575	-1.15094	-2.40612
551	7650	2.59517	1.92346	1.13669	931713	A	20.9043	Abcb1b	ABCB1B	278	multidrug resistance protein 1	P06795	http://www.phosphosite.org/proteinAction.do?id=12665&showAllSites=true	YNK*NLEEAK	3	408.207	4	A	17.8811	305950	412087	928161	935265	675961	705157	427329	388860	359019	931713	690559	408094	20.9043	0.539174	2.98962	6.66559	2.59517	1.92346	1.13669	1.37583	0.943706	0.184845	1.46762	1.23728	0.659287	2.59517	1.92346	1.13669	2.76565	2.35754
552	7681	-2.52312	-1.46218	-1.80784	3.93919e+06	A	20.4208	Acsl3	ACSL3	§363	long-chain-fatty-acid--CoA ligase 3 isoform a	Q9CZW4	http://www.phosphosite.org/proteinAction.do?id=6078&showAllSites=true	IGYSSPQTLADQSSK*IK	3	646.337	4	A	38.296	4.08574e+06	3.79265e+06	1.46264e+06	1.65983e+06	2.84695e+06	2.54117e+06	1.86432e+06	2.49359e+06	3.93919e+06	1.56124e+06	2.69406e+06	2.17895e+06	5.26108	8.93107	8.02575	20.4208	0.396335	0.683912	0.553147	-1.33521	-0.548117	-0.854264	-1.24342	-0.254539	-0.379822	-2.52312	-1.46218	-1.80784	-2.36759	-1.19295
553	7728	-1.12201	-3.66557	-1.31026	4.59146e+06	A	19.3572	Acsl4	ACSL4	§661	long-chain-fatty-acid--CoA ligase 4 isoform 2	Q9QUJ7	http://www.phosphosite.org/proteinAction.do?id=12502&showAllSites=true	EAANAMK*LER	2	623.814	16	A	23.2481	4.42517e+06	4.75775e+06	3.7029e+06	4.48142e+06	1.08114e+06	1.42404e+06	3.5851e+06	3.42336e+06	4.59146e+06	4.09216e+06	1.25259e+06	3.50423e+06	5.12186	13.4525	19.3572	3.26359	0.891254	0.272809	0.763207	-0.166091	-1.87404	-0.389855	-0.0742993	-1.58046	0.0845881	-1.12201	-3.66557	-1.31026	-1.05285	-2.99066
554	7746	-2.43508	-2.4551	-1.85903	446348	H	23.3762	Agpat4	AGPAT4	216	1-acyl-sn-glycerol-3-phosphate acyltransferase delta	Q8K4X7	http://www.phosphosite.org/proteinAction.do?id=20136&showAllSites=true	GFAITVK*CLR	3	426.904	7	H	46.3557	471093	421602	169820	196778	211856	151753	238150	242045	446348	183299	181804	240097	7.84026	10.3995	23.3762	1.14724	0.410664	0.407316	0.537916	-1.28397	-1.29578	-0.894548	-1.19218	-1.0022	-0.420106	-2.43508	-2.4551	-1.85903	-2.28498	-2.00306
555	7758	-2.49843	-1.16355	-1.88459	1.36146e+07	A	13.4317	Ak1	AK1	§21	adenylate kinase isoenzyme 1 isoform 2	Q9R0Y5	http://www.phosphosite.org/proteinAction.do?id=4845932&showAllSites=true	IIFVVGGPGSGK*GTQCEK	3	650.003	7	A	41.0016	1.33723e+07	1.38569e+07	5.35575e+06	5.54275e+06	1.10188e+07	1.23829e+07	6.53804e+06	7.91029e+06	1.36146e+07	5.44925e+06	1.17009e+07	7.22417e+06	2.5171	2.42662	8.24309	13.4317	0.400251	0.859436	0.53062	-1.32102	-0.218538	-0.914248	-1.22923	0.0750394	-0.439806	-2.49843	-1.16355	-1.88459	-2.34442	1.05339
556	7778	-1.6229	-3.25305	-2.26496	1.27218e+06	A	24.2036	Aplp2; Aplp2	APLP2; APLP2 iso3	§688; §744	amyloid-like protein 2 isoform a	Q06335; Q61482	http://www.phosphosite.org/proteinAction.do?id=5220&showAllSites=true	HLNK*MQNHGYENPTYK	3	696.662	7	A	21.0163	1.33341e+06	1.21095e+06	881525	686262	458004	324143	582092	541265	1.27218e+06	783894	391073	561679	6.80672	17.6136	24.2036	5.1398	0.616182	0.307404	0.441509	-0.698572	-1.70179	-1.17949	-0.606781	-1.40821	-0.705043	-1.6229	-3.25305	-2.26496	-1.52286	-2.65408
557	7796	-3.8806	-2.45147	-1.98596	1.17664e+07	A	21.7823	Arl6ip1	ARL6IP	§96	ADP-ribosylation factor-like protein 6-interacting protein 1	Q9JKW0	http://www.phosphosite.org/proteinAction.do?id=12382&showAllSites=true	IFGSNK*WTTEQQQR	3	612.971	9	A	37.0497	1.17865e+07	1.17463e+07	3.49913e+06	2.56509e+06	4.58645e+06	5.01305e+06	5.92757e+06	5.92203e+06	1.17664e+07	3.03211e+06	4.79975e+06	5.9248e+06	0.241816	21.7823	6.28476	0.0660589	0.257692	0.407919	0.503535	-1.95628	-1.29364	-0.989837	-1.86449	-1.00007	-0.515394	-3.8806	-2.45147	-1.98596	-3.64139	-2.00009
558	7798	-1.20829	-3.68222	-1.91744	4.14187e+06	A	40.5027	Arl6ip5	ARL6IP5	147, §151	PRA1 family protein 3	Q8R5J9	http://www.phosphosite.org/proteinAction.do?id=18189&showAllSites=true	K*LENK*MEGIGLK	2	794.43	6	A	38.4037	4.69729e+06	3.58646e+06	4.40961e+06	2.44614e+06	1.3347e+06	914956	2.42196e+06	1.89824e+06	4.14187e+06	3.42788e+06	1.12483e+06	2.1601e+06	18.9643	40.5027	26.3868	17.1437	0.827615	0.271575	0.521528	-0.272968	-1.88058	-0.939185	-0.181177	-1.587	-0.464742	-1.20829	-3.68222	-1.91744	-1.13381	-3.00424
559	7807	-1.1924	-3.02282	-1.86163	4.49177e+07	A	22.4115	Arl6ip5	ARL6IP5	§151	PRA1 family protein 3	Q8R5J9	http://www.phosphosite.org/proteinAction.do?id=18189&showAllSites=true	NKLENK*MEGIGLK	3	529.956	51	A	38.4037	5.14113e+07	3.84241e+07	4.34696e+07	3.187e+07	1.72144e+07	1.25047e+07	2.53396e+07	2.29166e+07	4.49177e+07	3.76698e+07	1.48595e+07	2.41281e+07	20.4449	21.7738	22.4115	7.10097	0.838641	0.330817	0.537162	-0.253874	-1.5959	-0.89657	-0.162083	-1.30232	-0.422127	-1.1924	-3.02282	-1.86163	-1.1189	-2.46625
560	7811	-2.95366	-4.41159	-2.60775	4.21212e+07	A	47.9106	Arl6ip5	ARL6IP5	§158	PRA1 family protein 3	Q8R5J9	http://www.phosphosite.org/proteinAction.do?id=18189&showAllSites=true	MEGIGLK*K	3	330.52	10	A	26.0964	4.71323e+07	3.71101e+07	1.90919e+07	9.42948e+06	1.05409e+07	8.55482e+06	1.79548e+07	1.43499e+07	4.21212e+07	1.42607e+07	9.54786e+06	1.61524e+07	16.8246	47.9106	14.7087	15.7814	0.338564	0.226676	0.383473	-1.5625	-2.1413	-1.3828	-1.47071	-1.84772	-0.90836	-2.95366	-4.41159	-2.60775	-2.77158	-3.59931
561	7851	-1.74442	-3.70321	-2.35149	8.50261e+06	A	4.78791	Arl6ip5	ARL6IP5	§31	PRA1 family protein 3	Q8R5J9	http://www.phosphosite.org/proteinAction.do?id=18189&showAllSites=true	DISK*WNNR	2	573.786	9	A	24.5775	8.59405e+06	8.41116e+06	4.75467e+06	4.99365e+06	2.32378e+06	2.26823e+06	3.49343e+06	3.73826e+06	8.50261e+06	4.87416e+06	2.29601e+06	3.61584e+06	1.52101	3.46698	1.71089	4.78791	0.573255	0.270036	0.425263	-0.802751	-1.88878	-1.23357	-0.710959	-1.5952	-0.759131	-1.74442	-3.70321	-2.35149	-1.63689	-3.02136
562	7867	-2.13957	-4.93817	-1.68714	560226	A	84.8311	Atp13a3	ATP13A3	§124	probable cation-transporting ATPase 13A3 isoform 2	Q5XF89	http://www.phosphosite.org/proteinAction.do?id=4670309&showAllSites=true	CEMNK*YSQSQSQQMR	3	673.621	4	A	22.1878	697851	422601	350767	172913	181499	45396.6	360573	303538	560226	261840	113448	332056	34.7416	48.0298	84.8311	12.1455	0.467383	0.202504	0.592718	-1.09732	-2.30398	-0.754582	-1.00553	-2.0104	-0.28014	-2.13957	-4.93817	-1.68714	-2.00768	-4.02894
563	7874	-1.61218	-1.78128	-2.46749	1.67043e+06	A	18.9451	Atp1a1	ATP1A1	§21	sodium/potassium-transporting ATPase subunit alpha-1 precursor	Q8VDN2	http://www.phosphosite.org/proteinAction.do?id=2857&showAllSites=true	GRDKYEPAAVSEHGDK*K	3	667.664	1	A	15.6875	1.68511e+06	1.65576e+06	1.09242e+06	979858	812145	1.0634e+06	636720	717237	1.67043e+06	1.03614e+06	937771	676979	1.24255	7.68149	18.9451	8.41	0.62028	0.561393	0.405271	-0.689008	-0.832916	-1.30304	-0.597217	-0.539339	-0.828599	-1.61218	-1.78128	-2.46749	-1.5128	-1.45331
564	7892	-1.61218	-1.78128	-2.46749	1.67043e+06	A	18.9451	Atp1a1	ATP1A1	§9	sodium/potassium-transporting ATPase subunit alpha-1 precursor	Q8VDN2	http://www.phosphosite.org/proteinAction.do?id=2857&showAllSites=true	GRDK*YEPAAVSEHGDKK	3	667.664	8	A	15.6875	1.68511e+06	1.65576e+06	1.09242e+06	979858	812145	1.0634e+06	636720	717237	1.67043e+06	1.03614e+06	937771	676979	1.24255	7.68149	18.9451	8.41	0.62028	0.561393	0.405271	-0.689008	-0.832916	-1.30304	-0.597217	-0.539339	-0.828599	-1.61218	-1.78128	-2.46749	-1.5128	-1.45331
565	7906	1.21048	-3.23416	-1.51809	1.61312e+07	A	24.2129	Atp2a1	ATP2A1	§502	sarcoplasmic/endoplasmic reticulum calcium ATPase 1	Q8R429	http://www.phosphosite.org/proteinAction.do?id=13971&showAllSites=true	SMSVYCSPAK*SSR	3	525.241	24	A	24.313	1.41601e+07	1.24924e+07	1.88931e+07	1.33694e+07	4.22248e+06	4.01847e+06	9.23847e+06	8.31816e+06	1.33263e+07	1.61312e+07	4.12047e+06	8.77831e+06	8.8491	24.2129	3.50089	7.41323	1.21048	0.309199	0.658722	0.27558	-1.69339	-0.602259	0.367371	-1.39981	-0.127816	1.21048	-3.23416	-1.51809	1.29	-2.63868
566	7916	-1.08909	-3.06668	-1.13129	5.33458e+06	A	29.8222	Atp2a1	ATP2A1	§544	sarcoplasmic/endoplasmic reticulum calcium ATPase 1	Q8R429	http://www.phosphosite.org/proteinAction.do?id=13971&showAllSites=true	VPLTGPVKEK*	2	591.348	2	A	23.8205	4.99828e+06	5.67088e+06	5.93109e+06	3.86529e+06	1.56942e+06	1.90964e+06	4.59921e+06	4.83179e+06	5.33458e+06	4.89819e+06	1.73953e+06	4.7155e+06	8.9155	29.8222	13.8299	3.48764	0.918196	0.326085	0.88395	-0.123127	-1.61668	-0.177964	-0.0313351	-1.3231	0.296479	-1.08909	-3.06668	-1.13129	-1.02196	-2.50203
567	7923	-1.44155	-2.87277	-1.63647	6.46509e+06	A	24.5001	Atp2a2	SERCA2	§502	sarcoplasmic/endoplasmic reticulum calcium ATPase 2 isoform a	O55143	http://www.phosphosite.org/proteinAction.do?id=2165&showAllSites=true	SMSVYCTPNK*PSR	3	547.589	11	A	27.3163	7.15903e+06	5.77116e+06	5.26177e+06	3.70785e+06	2.58314e+06	1.91781e+06	4.0494e+06	3.85189e+06	6.46509e+06	4.48481e+06	2.25047e+06	3.95064e+06	15.1795	24.5001	20.9048	3.53501	0.693696	0.348096	0.611073	-0.527624	-1.52244	-0.710583	-0.435832	-1.22886	-0.236141	-1.44155	-2.87277	-1.63647	-1.35269	-2.34382
568	7927	-1.48433	-2.51053	-1.25699	681184	H	44.8639	Atp2a2	SERCA2	§541	sarcoplasmic/endoplasmic reticulum calcium ATPase 2 isoform a	O55143	http://www.phosphosite.org/proteinAction.do?id=2165&showAllSites=true	VPMTPGVK*QK	3	400.225	7	H	19.1598	867378	494991	424740	493091	197760	344901	713830	370000	681184	458915	271330	541915	38.6558	10.5318	38.346	44.8639	0.673702	0.398322	0.795548	-0.569817	-1.32799	-0.329979	-0.478025	-1.03442	0.144464	-1.48433	-2.51053	-1.25699	-1.39284	-2.04829
569	7929	-2.72186	-2.4134	-1.96125	1.99486e+06	A	51.7236	Atp2a2	SERCA2	§543	sarcoplasmic/endoplasmic reticulum calcium ATPase 2 isoform a	O55143	http://www.phosphosite.org/proteinAction.do?id=2165&showAllSites=true	QK*IMSVIR	3	363.546	4	A	31.7781	1.96162e+06	2.0281e+06	1.00095e+06	464850	948818	704335	1.03591e+06	998357	1.99486e+06	732902	826577	1.01713e+06	2.35671	51.7236	20.9146	2.61077	0.367396	0.414353	0.509878	-1.44459	-1.27107	-0.971776	-1.3528	-0.977489	-0.497334	-2.72186	-2.4134	-1.96125	-2.55408	-1.96904
570	7938	-5.82104	-2.25886	-2.25173	4.79046e+07	A	8.14071	Atp2a2	SERCA2	§996	sarcoplasmic/endoplasmic reticulum calcium ATPase 2 isoform a	O55143	http://www.phosphosite.org/proteinAction.do?id=2165&showAllSites=true	NYLEQPGK*ECVQPATK	3	659.323	14	A	29.853	4.88972e+07	4.6912e+07	8.30973e+06	8.14937e+06	2.14493e+07	2.09655e+07	2.24992e+07	2.00499e+07	4.79046e+07	8.22955e+06	2.12074e+07	2.12745e+07	2.93033	1.37794	1.61324	8.14071	0.171791	0.442701	0.444103	-2.54128	-1.1756	-1.17103	-2.44949	-0.882018	-0.696592	-5.82104	-2.25886	-2.25173	-5.46222	-1.84295
571	7948	2.63605	1.32363	1.22642	4.67849e+06	A	30.113	Atp2b4; Atp2b4	PMCA4; PMCA4 iso5	§562; §562	plasma membrane calcium ATPase 4 isoform x/b	Q6Q477; E9Q828	http://www.phosphosite.org/proteinAction.do?id=5524&showAllSites=true	NEVPEEK*LFK	3	449.57	2	A	38.5024	2.03853e+06	1.5111e+06	5.42536e+06	3.93162e+06	2.54191e+06	2.15647e+06	2.64015e+06	1.71319e+06	1.77481e+06	4.67849e+06	2.34919e+06	2.17667e+06	21.0134	22.5763	11.6017	30.113	2.63605	1.32363	1.22642	1.39838	0.404495	0.294455	1.49017	0.698073	0.768897	2.63605	1.32363	1.22642	2.80921	1.62234
572	7949	2.97347	-1.16735	-1.11191	842283	A	22.9188	Atp2b4; Atp2b4	PMCA4; PMCA4 iso5	§608; §608	plasma membrane calcium ATPase 4 isoform x/b	Q6Q477; E9Q828	http://www.phosphosite.org/proteinAction.do?id=5524&showAllSites=true	ILNK*EGEIK	2	579.33	2	A	22.5148	261412	305119	788410	896156	203333	281983	278814	230700	283266	842283	242658	254757	10.9104	9.04543	22.9188	13.3546	2.97347	0.856643	0.899356	1.57215	-0.223233	-0.153037	1.66394	0.0703438	0.321406	2.97347	-1.16735	-1.11191	3.16881	1.04997
573	7990	2.73448	2.15005	-1.03887	1192290	H	33.2325	Bace1	BACE	§501	beta-secretase 1 isoform 2	P56818	http://www.phosphosite.org/proteinAction.do?id=3898&showAllSites=true	HQHDDFADDISLLK*	3	589.948	7	H	52.1	538480	333560	1118700	1265880	1030000	844929	439410	400000	436020	1192290	937465	419705	33.2325	8.72875	13.9595	6.63968	2.73448	2.15005	0.962582	1.45127	1.10437	-0.0550187	1.54306	1.39795	0.419424	2.73448	2.15005	-1.03887	2.91412	2.63526
574	8006	-2.36372	-3.42435	-2.03814	2.21364e+06	A	25.8647	Bcap31	Bap31	149	B-cell receptor-associated protein 31	Q61335	http://www.phosphosite.org/proteinAction.do?id=2315902&showAllSites=true	K*YMEENDQLKK	3	513.921	1	A	18.5759	2.61849e+06	1.80878e+06	985533	887475	662631	630249	1.12718e+06	1.04503e+06	2.21364e+06	936504	646440	1.08611e+06	25.8647	7.40386	3.54207	5.34823	0.423061	0.292026	0.490644	-1.24106	-1.77583	-1.02725	-1.14927	-1.48225	-0.552809	-2.36372	-3.42435	-2.03814	-2.21802	-2.79385
575	8008	-4.6392	-7.18868	-3.3176	670349	A	24.2772	Bcap31	Bap31	§158	B-cell receptor-associated protein 31	Q61335	http://www.phosphosite.org/proteinAction.do?id=2315902&showAllSites=true	YMEENDQLK*K	2	706.33	5	A	21.3493	623756	716942	119691	169302	77399.2	109102	185492	218625	670349	144497	93250.7	202058	9.82956	24.2772	24.0399	11.595	0.215554	0.139108	0.301422	-2.21388	-2.84573	-1.73014	-2.12209	-2.55215	-1.2557	-4.6392	-7.18868	-3.3176	-4.35323	-5.86507
576	8012	-2.36372	-3.42435	-2.03814	2.21364e+06	A	25.8647	Bcap31	Bap31	§159	B-cell receptor-associated protein 31	Q61335	http://www.phosphosite.org/proteinAction.do?id=2315902&showAllSites=true	KYMEENDQLKK*	3	513.921	6	A	18.5759	2.61849e+06	1.80878e+06	985533	887475	662631	630249	1.12718e+06	1.04503e+06	2.21364e+06	936504	646440	1.08611e+06	25.8647	7.40386	3.54207	5.34823	0.423061	0.292026	0.490644	-1.24106	-1.77583	-1.02725	-1.14927	-1.48225	-0.552809	-2.36372	-3.42435	-2.03814	-2.21802	-2.79385
577	8024	-2.97	-1.50169	-1.65619	3.62712e+06	A	46.4541	COX2	COX2	§171	cytochrome c oxidase subunit II	P00405	http://www.phosphosite.org/proteinAction.do?id=7429&showAllSites=true	M#LISSEDVLHSWAVPSLGLK*TDAIPGR	4	756.397	3	A	71.4624	3.59305e+06	3.66119e+06	1.05312e+06	1.38938e+06	1.62196e+06	3.20875e+06	2.14964e+06	2.23043e+06	3.62712e+06	1.22125e+06	2.41536e+06	2.19004e+06	1.32836	19.4699	46.4541	2.60853	0.3367	0.665917	0.603796	-1.57046	-0.586586	-0.727867	-1.47867	-0.293009	-0.253424	-2.97	-1.50169	-1.65619	-2.78692	-1.22519
578	8026	-1.881	-2.70977	-1.61848	3.64503e+06	A	22.1244	Cacna1c; Cacna1c; Cacna1d; Cacna1s	CACNA1C; CACNA1C iso5; CACNA1D; CACNA1S	1513; 1543; 1521; 1418	voltage-dependent L-type calcium channel subunit alpha-1C isoform 2	Q01815; Q0PCR6; Q99246; Q02789	http://www.phosphosite.org/proteinAction.do?id=4355&showAllSites=true	IK*HLDVVTLLR	3	474.293	3	A	49.7196	3.59347e+06	3.6966e+06	1.63466e+06	2.24097e+06	1.34229e+06	1.34801e+06	2.37899e+06	2.12529e+06	3.64503e+06	1.93782e+06	1.34515e+06	2.25214e+06	2.0005	22.1244	0.30074	7.96536	0.531632	0.369035	0.617866	-0.9115	-1.43817	-0.694635	-0.819709	-1.14459	-0.220193	-1.881	-2.70977	-1.61848	-1.76505	-2.21084
579	8033	-1.11558	-4.34747	-1.0761	769023	A	130.93	Cacna1s	CACNA1S	710	voltage-dependent L-type calcium channel subunit alpha-1S isoform 2	Q02789	http://www.phosphosite.org/proteinAction.do?id=5678&showAllSites=true	SK*GEGIPTTAK	2	601.822	4	A	17.68	57052.7	1.48099e+06	610401	768301	62916	290864	719592	709681	769023	689351	176890	714637	130.93	16.1966	91.1208	0.980687	0.896398	0.230019	0.929278	-0.157789	-2.12018	-0.105818	-0.0659972	-1.8266	0.368625	-1.11558	-4.34747	-1.0761	-1.04681	-3.547
580	8036	-1.46955	-3.28711	-1.50451	5.46383e+06	A	19.4313	Cacna1s	CACNA1S	§719	voltage-dependent L-type calcium channel subunit alpha-1S isoform 2	Q02789	http://www.phosphosite.org/proteinAction.do?id=5678&showAllSites=true	SKGEGIPTTAK*LK	3	481.944	12	A	23.921	5.32552e+06	5.60213e+06	4.22889e+06	3.20718e+06	1.43916e+06	1.88524e+06	3.35904e+06	3.90422e+06	5.46383e+06	3.71803e+06	1.6622e+06	3.63163e+06	3.5798	19.4313	18.9767	10.6152	0.680481	0.304219	0.664667	-0.555373	-1.71682	-0.589295	-0.463581	-1.42324	-0.114853	-1.46955	-3.28711	-1.50451	-1.37896	-2.68187
581	8047	-1.01928	-2.58288	-2.40134	5.51265e+06	A	17.3935	Cacnb1; Cacnb1; Cacnb1	CACNB1; CACNB1 iso2; CACNB1 iso4	286; 331; 284	voltage-dependent L-type calcium channel subunit beta-1 isoform C	Q8R3Z5; Q8R3Z5-2; A2A542	http://www.phosphosite.org/proteinAction.do?id=12313&showAllSites=true	SVLNNPSK*HIIIER	3	578.66	6	A	35.4093	5.7717e+06	5.25361e+06	5.06692e+06	5.7499e+06	2.25849e+06	2.01012e+06	2.57801e+06	2013317	5.51265e+06	5.40841e+06	2.1343e+06	2.29566e+06	6.6455	8.92945	8.22877	17.3935	0.981089	0.387164	0.416435	-0.0275436	-1.36898	-1.26384	0.0642479	-1.0754	-0.789394	-1.01928	-2.58288	-2.40134	1.04554	-2.10731
582	8050	1.25983	1.68845	-5.2212	6.25789e+06	A	47.8542	Cadm1	CADM1	451	cell adhesion molecule 1 isoform d	Q8R5M8	http://www.phosphosite.org/proteinAction.do?id=21131&showAllSites=true	GADDAADADTAIINAEGGQNNSEEK*KEYFI	3	1090.83	6	A	56.816	3.47032e+06	3.94227e+06	3.57811e+06	5.76051e+06	5.89923e+06	6.61656e+06	469654	950056	3.70629e+06	4.66931e+06	6.25789e+06	709855	9.00416	33.0496	8.10543	47.8542	1.25983	1.68845	0.191527	0.333232	0.7557	-2.38438	0.425024	1.04928	-1.90994	1.25983	1.68845	-5.2212	1.34259	2.06949
583	8052	1.25983	1.68845	-5.2212	6.25789e+06	A	47.8542	Cadm1	CADM1	452	cell adhesion molecule 1 isoform d	Q8R5M8	http://www.phosphosite.org/proteinAction.do?id=21131&showAllSites=true	GADDAADADTAIINAEGGQNNSEEKK*EYFI	3	1090.83	2	A	56.816	3.47032e+06	3.94227e+06	3.57811e+06	5.76051e+06	5.89923e+06	6.61656e+06	469654	950056	3.70629e+06	4.66931e+06	6.25789e+06	709855	9.00416	33.0496	8.10543	47.8542	1.25983	1.68845	0.191527	0.333232	0.7557	-2.38438	0.425024	1.04928	-1.90994	1.25983	1.68845	-5.2212	1.34259	2.06949
584	8126	-1.65585	-2.48238	-1.67886	5.58392e+06	A	11.5357	Chrnb1	nAChRB1	403	acetylcholine receptor subunit beta precursor	P09690	http://www.phosphosite.org/proteinAction.do?id=18829&showAllSites=true	KPPSDFLFPK*LNR	4	418.985	2	A	50.2001	5.99557e+06	5.17227e+06	3.10602e+06	3.63847e+06	2.43291e+06	2.06594e+06	3.51274e+06	3.1393e+06	5.58392e+06	3.37225e+06	2.24942e+06	3.32602e+06	10.4256	11.1647	11.5357	7.93925	0.603921	0.402839	0.595643	-0.727568	-1.31172	-0.747479	-0.635776	-1.01815	-0.273037	-1.65585	-2.48238	-1.67886	-1.55377	-2.02532
585	8130	-1.47352	-3.55227	-1.56972	3.8395e+06	A	40.8958	Chrnd	nAChRD	406	acetylcholine receptor subunit delta precursor	P02716	http://www.phosphosite.org/proteinAction.do?id=13145&showAllSites=true	SDLMFEK*QSER	3	495.233	5	A	32.3281	4.49461e+06	3.18439e+06	3.35916e+06	1.85216e+06	1.18806e+06	973661	2.41898e+06	2.47296e+06	3.8395e+06	2.60566e+06	1.08086e+06	2.44597e+06	24.1299	40.8958	14.026	1.56032	0.678646	0.28151	0.637054	-0.559269	-1.82874	-0.650512	-0.467478	-1.53516	-0.176069	-1.47352	-3.55227	-1.56972	-1.38269	-2.89821
586	8147	3.45599	-1.64314	-1.27588	3.90512e+06	A	15.9082	Ckap4	CKAP4	374	cytoskeleton-associated protein 4	Q8BMK4	http://www.phosphosite.org/proteinAction.do?id=7384&showAllSites=true	VGAHGSEEGAVFK*DSKALEELQR	4	643.575	1	A	44.3196	1.16034e+06	1.09957e+06	3.94933e+06	3.8609e+06	670219	705142	786007	985252	1.12996e+06	3.90512e+06	687681	885629	3.80285	1.60121	3.59101	15.9082	3.45599	0.608591	0.783773	1.7891	-0.716456	-0.351491	1.88089	-0.422878	0.122951	3.45599	-1.64314	-1.27588	3.68303	-1.3406
587	8148	3.45599	-1.64314	-1.27588	3.90512e+06	A	15.9082	Ckap4	CKAP4	377	cytoskeleton-associated protein 4	Q8BMK4	http://www.phosphosite.org/proteinAction.do?id=7384&showAllSites=true	VGAHGSEEGAVFKDSK*ALEELQR	4	643.575	2	A	44.3196	1.16034e+06	1.09957e+06	3.94933e+06	3.8609e+06	670219	705142	786007	985252	1.12996e+06	3.90512e+06	687681	885629	3.80285	1.60121	3.59101	15.9082	3.45599	0.608591	0.783773	1.7891	-0.716456	-0.351491	1.88089	-0.422878	0.122951	3.45599	-1.64314	-1.27588	3.68303	-1.3406
588	8167	-2.47547	-1.57335	-1.52199	2.04984e+06	A	30.5027	Comt	COMT	§252	catechol O-methyltransferase	O88587	http://www.phosphosite.org/proteinAction.do?id=4364&showAllSites=true	VVDGLEK*AVYQGPGSSPVKS	3	711.039	6	A	42.9682	2.0149e+06	2.08477e+06	1.00666e+06	649458	1.43703e+06	1.16866e+06	1.51009e+06	1.18353e+06	2.04984e+06	828059	1.30284e+06	1.34681e+06	2.41009	30.5027	14.5654	17.1454	0.403964	0.635585	0.657034	-1.3077	-0.653843	-0.605961	-1.21591	-0.360266	-0.131518	-2.47547	-1.57335	-1.52199	-2.32287	-1.28366
589	8188	-5.12806	-2.8709	-2.26617	2.10221e+06	A	42.1483	Cyb5r1	CYB5R1	54	NADH-cytochrome b5 reductase 1	Q9DB73	http://www.phosphosite.org/proteinAction.do?id=20743&showAllSites=true	LLDK*TTVSHNTR	3	500.271	4	A	19.9264	2.72873e+06	1.47568e+06	416961	402922	808103	656390	957231	898063	2.10221e+06	409942	732246	927647	42.1483	2.42145	14.6505	4.51007	0.195005	0.348323	0.441273	-2.35841	-1.5215	-1.18026	-2.26662	-1.22793	-0.705814	-5.12806	-2.8709	-2.26617	-4.81195	-2.3423
590	8212	-2.78736	-1.5368	-1.71613	3.36053e+06	A	16.5121	Dhcr24	Diminuto	§367	delta(24)-sterol reductase precursor	Q8VCH6	http://www.phosphosite.org/proteinAction.do?id=3506&showAllSites=true	ISLLK*LTQGETLR	3	529.314	2	A	56.4073	3.34018e+06	3.38087e+06	1.3464e+06	1.06486e+06	2.06184e+06	2.31158e+06	1.98651e+06	1.9299e+06	3.36053e+06	1.20563e+06	2.18671e+06	1.95821e+06	0.856155	16.5121	8.07589	2.04413	0.358763	0.650704	0.582708	-1.4789	-0.619926	-0.779155	-1.38711	-0.326349	-0.304712	-2.78736	-1.5368	-1.71613	-2.61554	-1.25384
591	8220	1.18933	-2.94679	-1.37557	1.41229e+06	A	47.7763	Dhcr7	DHCR7	385	7-dehydrocholesterol reductase	O88455	http://www.phosphosite.org/proteinAction.do?id=10221&showAllSites=true	AIECSYTSADGLK*HHSK	3	673.318	4	A	23.2942	898257	1.47667e+06		1.41229e+06	266835	539105	906694	819815	1.18747e+06	1.41229e+06	402970	863254	34.4432		47.7763	7.11644	1.18933	0.339353	0.726972	0.250151	-1.55914	-0.460028	0.341943	-1.26556	0.014415	1.18933	-2.94679	-1.37557	1.26746	-2.40421
592	8222	-3.50829	-2.34115	-1.91071	2.67747e+06	A	87.9879	Dhcr7	DHCR7	389	7-dehydrocholesterol reductase	O88455	http://www.phosphosite.org/proteinAction.do?id=10221&showAllSites=true	AIECSYTSADGLKHHSK*	4	505.24	4	A	23.2481	3.31159e+06	2.04336e+06	288356	1.23802e+06	1.1934e+06	1.09392e+06	1.57959e+06	1.223e+06	2.67747e+06	763186	1.14366e+06	1.4013e+06	33.4934	87.9879	6.15096	17.9938	0.285039	0.42714	0.523365	-1.81077	-1.22722	-0.93411	-1.71898	-0.933641	-0.459667	-3.50829	-2.34115	-1.91071	-3.29202	-1.91009
593	8250	1.55746	1.29673	-2.67012	1.07008e+06	A	6.97202	Emb	Emb	§308	embigin precursor	P21995	http://www.phosphosite.org/proteinAction.do?id=4854838&showAllSites=true	EFEQIEQLK*SDDSNGIENNVPR	3	892.423	2	A	51.426	711097	663040	1.02601e+06	1.11415e+06	847017	934863	253935	260701	687069	1.07008e+06	890940	257318	4.94588	5.82371	6.97202	1.85927	1.55746	1.29673	0.374515	0.639193	0.374874	-1.4169	0.730985	0.668451	-0.942461	1.55746	1.29673	-2.67012	1.65977	1.58937
594	8251	1.46683	1.35605	-3.73523	4.18621e+06	A	30.4021	Emd	emerin	104	emerin	O08579	http://www.phosphosite.org/proteinAction.do?id=2734&showAllSites=true	DYNDDYYEESYLTTK*TYGEPESVGM#SK	3	1105.47	9	A	52.5413	2.57607e+06	3.13177e+06	3.28628e+06	5.08615e+06	3.11193e+06	4.62819e+06	622782	905324	2.85392e+06	4.18621e+06	3.87006e+06	764053	13.7684	30.4021	27.7039	26.1484	1.46683	1.35605	0.267721	0.552703	0.439413	-1.9012	0.644495	0.73299	-1.42676	1.46683	1.35605	-3.73523	1.56319	1.66208
595	8254	-1.20324	-2.20046	-3.14124	1.80486e+06	A	51.5799	Emd	emerin	§116	emerin	O08579	http://www.phosphosite.org/proteinAction.do?id=2734&showAllSites=true	TYGEPESVGMSK*SFR	3	596.946	2	A	36.9307	2.3252e+06	1.28452e+06	1.98297e+06	1.01704e+06	1.11937e+06	521065	713128	436007	1.80486e+06	1.5e+06	820220	574568	40.7716	45.5341	51.5799	34.1046	0.831092	0.454451	0.318345	-0.266919	-1.1378	-1.65134	-0.175128	-0.844225	-1.17689	-1.20324	-2.20046	-3.14124	-1.12906	-1.7953
596	8320	-1.48386	-1.84351	-2.67953	1.27328e+06	A	18.1859	Fzd1; Fzd7	FZD1; FZD7	521; 458	frizzled-1 precursor	O70421; Q61090	http://www.phosphosite.org/proteinAction.do?id=19009&showAllSites=true	HDGTK*TEKLEK	3	467.244	5	A	11.2105	1.27328e+06		858091		690686		414083	536295	1.27328e+06	858091	690686	475189				18.1859	0.67392	0.542444	0.3732	-0.569351	-0.882453	-1.42198	-0.477559	-0.588876	-0.947538	-1.48386	-1.84351	-2.67953	-1.39239	-1.50407
597	8346	5.77637	8.23303	1.72249	2.83115e+06	A	34.8355	Gpm6b	GPM6B iso2	§304	neuronal membrane glycoprotein M6-b isoform 1	P35803-2	http://www.phosphosite.org/proteinAction.do?id=27289111&showAllSites=true	SREDCCTK*F	3	439.517	9	A	20.6974	403454	284300	2.47565e+06	1.49707e+06	2.81255e+06	2.84976e+06	588351	596297	343877	1.98636e+06	2.83115e+06	592324	24.5012	34.8355	0.929323	0.948687	5.77637	8.23303	1.72249	2.53016	3.04142	0.784493	2.62195	3.335	1.25894	5.77637	8.23303	1.72249	6.15583	10.091
598	8353	-2.87579	-2.90483	-1.62611	1.88095e+06	A	35.4589	Gpr155	GPR155	§834	integral membrane protein GPR155 isoform 2	A2AWR3	http://www.phosphosite.org/proteinAction.do?id=22026&showAllSites=true	FLQK*SPEQSPPAR	3	533.614	5	A	23.9708	1.80749e+06	1.95442e+06	756152	551982	809882	485170	1.10378e+06	1.20966e+06	1.88095e+06	654067	647526	1.15672e+06	5.52346	22.0727	35.4589	6.47294	0.347731	0.344254	0.614964	-1.52396	-1.53846	-0.701426	-1.43216	-1.24488	-0.226983	-2.87579	-2.90483	-1.62611	-2.69851	-2.36999
599	8360	-6.33966	-1.84018	-2.31369	8.14345e+06	A	31.9556	Gprc5a	RAIG1	§287	retinoic acid-induced protein 3	Q8BHL4	http://www.phosphosite.org/proteinAction.do?id=4400&showAllSites=true	SPTDYPVEDAFCK*PQLM#K	3	752.682	4	A	49.1474	8.09731e+06	8.18959e+06	994273	1.57477e+06	4.71691e+06	4.13379e+06	3.69687e+06	3.34248e+06	8.14345e+06	1.28452e+06	4.42535e+06	3.51968e+06	0.801288	31.9556	9.31738	7.11971	0.157737	0.543424	0.43221	-2.66441	-0.879849	-1.2102	-2.57261	-0.586271	-0.735753	-6.33966	-1.84018	-2.31369	-5.94887	-1.50136
600	8366	-2.49159	-1.56482	-1.75822	2.86311e+06	A	28.7341	Gprc5b; Gprc5b	GPRC5B; GPRC5B iso3	§334; §334	G-protein coupled receptor family C group 5 member B isoform 1 precursor	Q923Z0; D2DFA9	http://www.phosphosite.org/proteinAction.do?id=12440&showAllSites=true	AYMENK*AFSM#DEHNAALR	4	557.752	8	A	34.2805	2.95175e+06	2.77446e+06	1.18976e+06	1.10846e+06	2.20143e+06	1.45792e+06	1.87594e+06	1.38089e+06	2.86311e+06	1.14911e+06	1.82967e+06	1.62841e+06	4.37848	5.00269	28.7341	21.4969	0.401349	0.639051	0.568757	-1.31707	-0.645998	-0.814115	-1.22528	-0.35242	-0.339672	-2.49159	-1.56482	-1.75822	-2.338	-1.2767
601	8391	-2.41998	-3.4549	-2.2459	2.60556e+07	A	55.1185	H13; H13	HM13; HM13 iso4	§61; §61	minor histocompatibility antigen H13 isoform 1	Q9D8V0; Q9D8V0-4	http://www.phosphosite.org/proteinAction.do?id=19023&showAllSites=true	GK*SSSDMPETITSR	3	537.254	29	A	26.1903	2.97789e+07	2.23324e+07	1.49632e+07	6.57051e+06	8.49889e+06	6.58439e+06	1.2596e+07	1.06068e+07	2.60556e+07	1.07669e+07	7.54164e+06	1.16014e+07	20.2086	55.1185	17.9504	12.1238	0.413226	0.289444	0.445255	-1.275	-1.78864	-1.1673	-1.18321	-1.49507	-0.692854	-2.41998	-3.4549	-2.2459	-2.27081	-2.81877
602	8399	-4.81881	-1.94597	-2.53932	3.44296e+06	A	16.4944	Hnrnpm	hnRNP M	126	heterogeneous nuclear ribonucleoprotein M isoform b	Q9D0E1	http://www.phosphosite.org/proteinAction.do?id=6794&showAllSites=true	K*AAEVLNK	2	493.785	5	A	14.8029	3.06231e+06	3.82361e+06	631150	797815	1.94615e+06	1.5924e+06	1.30877e+06	1.40295e+06	3.44296e+06	714482	1.76927e+06	1.35586e+06	15.6355	16.4944	14.1382	4.91134	0.20752	0.513882	0.393807	-2.26868	-0.960491	-1.34444	-2.17689	-0.666914	-0.869998	-4.81881	-1.94597	-2.53932	-4.52177	-1.58767
603	8402	-3.9103	-1.67047	-2.16461	9.9894e+06	A	42.2603	Hnrnpm	hnRNP M	§133	heterogeneous nuclear ribonucleoprotein M isoform b	Q9D0E1	http://www.phosphosite.org/proteinAction.do?id=6794&showAllSites=true	AAEVLNK*HSLSGRPLK	4	459.263	11	A	27.2154	1.12986e+07	8.6802e+06	3.31803e+06	1.79125e+06	6.49564e+06	5.46435e+06	4.92654e+06	4.30321e+06	9.9894e+06	2.55464e+06	5.97999e+06	4.61487e+06	18.5344	42.2603	12.1945	9.55086	0.255735	0.598634	0.461977	-1.96728	-0.740254	-1.11411	-1.87549	-0.446676	-0.639665	-3.9103	-1.67047	-2.16461	-3.66925	-1.3629
604	8403	-3.9103	-1.67047	-2.16461	9.9894e+06	A	42.2603	Hnrnpm	hnRNP M	142	heterogeneous nuclear ribonucleoprotein M isoform b	Q9D0E1	http://www.phosphosite.org/proteinAction.do?id=6794&showAllSites=true	AAEVLNKHSLSGRPLK*	4	459.263	8	A	27.2154	1.12986e+07	8.6802e+06	3.31803e+06	1.79125e+06	6.49564e+06	5.46435e+06	4.92654e+06	4.30321e+06	9.9894e+06	2.55464e+06	5.97999e+06	4.61487e+06	18.5344	42.2603	12.1945	9.55086	0.255735	0.598634	0.461977	-1.96728	-0.740254	-1.11411	-1.87549	-0.446676	-0.639665	-3.9103	-1.67047	-2.16461	-3.66925	-1.3629
605	8413	-2.78157	-1.3361	-1.77711	8.24677e+06	A	27.8187	Hnrnpm	hnRNP M	§241	heterogeneous nuclear ribonucleoprotein M isoform b	Q9D0E1	http://www.phosphosite.org/proteinAction.do?id=6794&showAllSites=true	ADILEDKDGK*SR	3	487.583	17	A	19.4182	9.86898e+06	6.62457e+06	3.22412e+06	2.70547e+06	6.20889e+06	6.13568e+06	5.28213e+06	3.99899e+06	8.24677e+06	2.96479e+06	6.17229e+06	4.64056e+06	27.8187	12.3699	0.838662	19.552	0.359509	0.748449	0.562712	-1.4759	-0.418024	-0.82953	-1.38411	-0.124447	-0.355088	-2.78157	-1.3361	-1.77711	-2.6101	-1.09009
606	8419	-2.5029	-1.25079	-2.0479	2.85704e+07	A	27.7029	Hnrnpm	hnRNP M	§380	heterogeneous nuclear ribonucleoprotein M isoform b	Q9D0E1	http://www.phosphosite.org/proteinAction.do?id=6794&showAllSites=true	INEILSNALK*R	3	462.268	12	A	42.2968	3.4167e+07	2.29738e+07	1.3504e+07	9.32586e+06	2.52791e+07	2.04045e+07	1.39252e+07	1.39769e+07	2.85704e+07	1.14149e+07	2.28418e+07	1.39511e+07	27.7029	25.8818	15.09	0.262147	0.399537	0.799492	0.488305	-1.3236	-0.322844	-1.03415	-1.23181	-0.029267	-0.559704	-2.5029	-1.25079	-2.0479	-2.34861	-1.02049
607	8422	-3.19268	-1.24905	-2.06447	1.43715e+07	A	24.1477	Hnrnpm	hnRNP M	§387	heterogeneous nuclear ribonucleoprotein M isoform b	Q9D0E1	http://www.phosphosite.org/proteinAction.do?id=6794&showAllSites=true	RGEIIAK*QGGGGAGGSVPGIER	3	727.389	19	A	31.1672	1.19176e+07	1.68255e+07	4.85251e+06	4.15029e+06	1.11316e+07	1.18803e+07	6.57507e+06	7.34762e+06	1.43715e+07	4.5014e+06	1.1506e+07	6.96135e+06	24.1477	11.0309	4.6012	7.84726	0.313217	0.80061	0.484385	-1.67477	-0.320828	-1.04577	-1.58298	-0.0272509	-0.571332	-3.19268	-1.24905	-2.06447	-2.99587	-1.01907
608	8428	-2.67823	-1.3401	-1.90034	6.77761e+06	A	12.6405	Hnrnpm	hnRNP M	§68	heterogeneous nuclear ribonucleoprotein M isoform b	Q9D0E1	http://www.phosphosite.org/proteinAction.do?id=6794&showAllSites=true	GGNRFEPYSNPTK*R	3	579.62	15	A	24.738	7.0464e+06	6.50882e+06	2.75682e+06	2.30444e+06	5.21635e+06	4.89871e+06	3.83308e+06	3.29999e+06	6.77761e+06	2.53063e+06	5.05753e+06	3.56653e+06	5.60849	12.6405	4.4411	10.5693	0.373381	0.746212	0.526223	-1.42128	-0.422343	-0.926254	-1.32949	-0.128766	-0.451811	-2.67823	-1.3401	-1.90034	-2.51314	-1.09336
609	8440	-2.20267	-2.71895	-2.11992	387791	H	47.0993	Ier3ip1	IER3IP1	§29	immediate early response 3-interacting protein 1	Q9CR20	http://www.phosphosite.org/proteinAction.do?id=2473723&showAllSites=true	FLK*NIGWGTDQGIGGFGEEPGIK	3	845.427	5	H	66.3702	258640	516941	179190	172920	142438	142812	168854	197000	387791	176055	142625	182927	47.0993	2.51828	0.185719	10.88	0.453995	0.367789	0.471716	-1.13925	-1.44305	-1.08401	-1.04746	-1.14947	-0.609568	-2.20267	-2.71895	-2.11992	-2.06689	-2.21833
610	8442	1.57439	2.61085	-2.12601	7.04202e+06	A	23.5549	Ifitm2	IFITM2	§23	interferon-induced transmembrane protein 2	Q99J93	http://www.phosphosite.org/proteinAction.do?id=23056&showAllSites=true	GLPPSYETIK*EEYGVTELGEPSNSAVVR	3	1045.85	7	A	59.5641	2.24797e+06	3.14645e+06	4.01324e+06	4.47968e+06	6.53744e+06	7.54659e+06	1.2369e+06	1.30045e+06	2.69721e+06	4.24646e+06	7.04202e+06	1.26867e+06	23.5549	7.76712	10.1331	3.54201	1.57439	2.61085	0.470365	0.654793	1.38452	-1.08815	0.746585	1.6781	-0.613705	1.57439	2.61085	-2.12601	1.67782	3.20006
611	8452	-1.05142	-2.6476	-1.90616	2.48106e+06	A	43.2557	Ifitm3	IFITM3	§88	interferon-induced transmembrane protein 3	Q9CQW9	http://www.phosphosite.org/proteinAction.do?id=10364&showAllSites=true	K*MVGDVTGAQAYASTAK	3	604.637	5	A	32.548	2.94953e+06	2.01259e+06	3.08146e+06	1.63796e+06	1.03444e+06	839759	1.28938e+06	1.31382e+06	2.48106e+06	2.35971e+06	937100	1.3016e+06	26.7028	43.2557	14.69	1.3274	0.95109	0.377701	0.524615	-0.0723457	-1.40468	-0.93067	0.0194458	-1.11111	-0.456227	-1.05142	-2.6476	-1.90616	1.01357	-2.16011
612	8456	3.71248	1.59846	2.52119	844050	A	116.104	Igf2r	IGF2R	2373	cation-independent mannose-6-phosphate receptor	Q07113	http://www.phosphosite.org/proteinAction.do?id=4981&showAllSites=true	LGK*DGQENGHITTK	3	537.941	5	A	15.2976	40701	414008	1.04933e+06	638774	360087	366746	526446	619964	227355	844050	363416	573205	116.104	34.3941	1.29563	11.5364	3.71248	1.59846	2.52119	1.89238	0.67668	1.33411	1.98418	0.970257	1.80855	3.71248	1.59846	2.52119	3.95637	1.95919
613	8457	2.67872	1.05056	2.11966	260025	A	3.00113	Igf2r	IGF2R	2384	cation-independent mannose-6-phosphate receptor	Q07113	http://www.phosphosite.org/proteinAction.do?id=4981&showAllSites=true	LGKDGQENGHITTK*AVK	3	637.341	1	A	16.93		97070.4	265543	254507		101978	205756		97070.4	260025	101978	205756		3.00113			2.67872	1.05056	2.11966	1.42154	0.0711528	1.08383	1.51334	0.36473	1.55827	2.67872	1.05056	2.11966	2.85469	1.28764
614	8458	2.67872	1.05056	2.11966	260025	A	3.00113	Igf2r	IGF2R	2387	cation-independent mannose-6-phosphate receptor	Q07113	http://www.phosphosite.org/proteinAction.do?id=4981&showAllSites=true	LGKDGQENGHITTKAVK*	3	637.341	1	A	16.93		97070.4	265543	254507		101978	205756		97070.4	260025	101978	205756		3.00113			2.67872	1.05056	2.11966	1.42154	0.0711528	1.08383	1.51334	0.36473	1.55827	2.67872	1.05056	2.11966	2.85469	1.28764
615	8467	-2.29171	-1.49167	-2.57675	1.34419e+06	A	68.6967	Immt	IMMT	§268	mitochondrial inner membrane protein	Q8CAQ8	http://www.phosphosite.org/proteinAction.do?id=15728&showAllSites=true	TAMDNSEIAGEK*K	3	503.24	1	A	20.7471	1.67147e+06	1.01692e+06	871465	301626	967152	835111	525187	518138	1.34419e+06	586545	901132	521662	34.4322	68.6967	10.3611	0.955407	0.436355	0.670388	0.388086	-1.19643	-0.576932	-1.36555	-1.10464	-0.283354	-0.89111	-2.29171	-1.49167	-2.57675	-2.15045	-1.21702
616	8468	-2.29171	-1.49167	-2.57675	1.34419e+06	A	68.6967	Immt	IMMT	269	mitochondrial inner membrane protein	Q8CAQ8	http://www.phosphosite.org/proteinAction.do?id=15728&showAllSites=true	TAMDNSEIAGEKK*	3	503.24	1	A	20.7471	1.67147e+06	1.01692e+06	871465	301626	967152	835111	525187	518138	1.34419e+06	586545	901132	521662	34.4322	68.6967	10.3611	0.955407	0.436355	0.670388	0.388086	-1.19643	-0.576932	-1.36555	-1.10464	-0.283354	-0.89111	-2.29171	-1.49167	-2.57675	-2.15045	-1.21702
617	8477	14.9695	-1.34228	7.50671	2.75782e+06	A	40.796	Itm2a	ITM2A	§14	integral membrane protein 2A	Q61500	http://www.phosphosite.org/proteinAction.do?id=24073&showAllSites=true	VKIAFNTPTAVQK*EEAR	3	672.701	3	A	38.4037	143050	225407	2.93282e+06	2.58281e+06	97657.9	176844	1.32724e+06	1.43866e+06	184229	2.75782e+06	137251	1.38295e+06	31.6105	8.97426	40.796	5.69735	14.9695	0.745002	7.50671	3.90396	-0.424683	2.90818	3.99575	-0.131106	3.38262	14.9695	-1.34228	7.50671	15.9529	-1.09513
618	8479	8.67001	-1.95621	5.06599	1.16438e+07	A	37.0255	Itm2a	ITM2A	§37	integral membrane protein 2A	Q61500	http://www.phosphosite.org/proteinAction.do?id=24073&showAllSites=true	AQILTGK*ELR	3	414.91	7	A	30.8402	1.6946e+06	991385	1.44477e+07	8.83985e+06	707362	665699	7.04028e+06	6.56691e+06	1.343e+06	1.16438e+07	686530	6.8036e+06	37.0255	34.0556	4.29122	4.91977	8.67001	0.511193	5.06599	3.11603	-0.968059	2.34084	3.20783	-0.674482	2.81529	8.67001	-1.95621	5.06599	9.23957	-1.59602
619	8513	-2.15094	-3.65448	-3.13894	3.57634e+06	A	48.7224	Jam2	JAM2	275	junctional adhesion molecule B precursor	Q9JI59	http://www.phosphosite.org/proteinAction.do?id=2818527&showAllSites=true	ETSFQK*GSPASK	2	690.841	10	A	16.7902	3.05189e+06	4.10079e+06	1.5964e+06	1.72898e+06	714290	1.24295e+06	1.53187e+06	746820	3.57634e+06	1.66269e+06	978618	1.13935e+06	20.7386	5.6384	38.1984	48.7224	0.464912	0.273637	0.318579	-1.10497	-1.86967	-1.65028	-1.01318	-1.57609	-1.17584	-2.15094	-3.65448	-3.13894	-2.01835	-2.98161
620	8518	2.83323	3.03924	1.70887	1.84628e+06	A	41.5058	Kcnj2	KCNJ2	§346	inward rectifier potassium channel 2	P35561	http://www.phosphosite.org/proteinAction.do?id=18796&showAllSites=true	FHK*TYEVPNTPLCSAR	3	678.667	4	A	36.5022	785771	429191	1.4403e+06	2.00196e+06	1.77538e+06	1.91718e+06	1.13669e+06	939517	607481	1.72113e+06	1.84628e+06	1.0381e+06	41.5058	23.0751	5.43077	13.4306	2.83323	3.03924	1.70887	1.50245	1.60371	0.773041	1.59424	1.89729	1.24748	2.83323	3.03924	1.70887	3.01936	3.72512
621	8527	-2.48929	-1.63675	-1.81227	3.92196e+06	A	12.2433	Kdsr	FVT1	246	3-ketodihydrosphingosine reductase precursor	Q6GV12	http://www.phosphosite.org/proteinAction.do?id=20148&showAllSites=true	LISETTAICK*PEQVAK	3	634.672	6	A	36.389	4.05073e+06	3.7932e+06	1.71194e+06	1.43914e+06	2.59178e+06	2.20062e+06	1.9995e+06	2.32875e+06	3.92196e+06	1.57554e+06	2.3962e+06	2.16412e+06	4.64306	12.2433	11.5428	10.7579	0.401721	0.610969	0.551795	-1.31573	-0.71083	-0.857795	-1.22394	-0.417252	-0.383353	-2.48929	-1.63675	-1.81227	-2.33584	-1.33538
622	8551	-2.59832	-1.76425	-2.14927	4.24409e+06	A	9.46401	Lbr	LBR	§188	lamin-B receptor	Q3U9G9	http://www.phosphosite.org/proteinAction.do?id=4320&showAllSites=true	AK*EIESEEQNLVTK	3	577.963	6	A	31.4279	4.48634e+06	4.00183e+06	1.74271e+06	1.52409e+06	2.33282e+06	2.47838e+06	2.10279e+06	1.84654e+06	4.24409e+06	1.6334e+06	2.4056e+06	1.97467e+06	8.07245	9.46401	4.27869	9.17618	0.384865	0.566813	0.465275	-1.37758	-0.819056	-1.10384	-1.28579	-0.525479	-0.629402	-2.59832	-1.76425	-2.14927	-2.43815	-1.43941
623	8558	-2.55775	-2.63468	-1.9246	2.82558e+06	A	39.8877	Lemd2	LEMD2	194	LEM domain-containing protein 2	Q6DVA0	http://www.phosphosite.org/proteinAction.do?id=10821&showAllSites=true	PHSALLGADARPGLK*GSR	4	480.016	4	A	27.042	3.26197e+06	2.3892e+06	1.4163e+06	793132	1.13398e+06	1.01094e+06	1.57177e+06	1.36452e+06	2.82558e+06	1.10472e+06	1.07246e+06	1.46814e+06	21.8412	39.8877	8.11233	9.98179	0.390969	0.379553	0.519589	-1.35487	-1.39763	-0.944556	-1.26308	-1.10405	-0.470113	-2.55775	-2.63468	-1.9246	-2.40008	-2.14957
624	8559	-2.32776	-2.7614	-1.93379	6.42439e+06	A	14.7694	Lemd2	LEMD2	§502	LEM domain-containing protein 2	Q6DVA0	http://www.phosphosite.org/proteinAction.do?id=10821&showAllSites=true	WTK*PSSFSDSER	3	514.239	3	A	32.2702	6.41785e+06	6.43093e+06	3.04814e+06	2.47168e+06	2.40151e+06	2.25149e+06	3.29387e+06	3.35048e+06	6.42439e+06	2.75991e+06	2.3265e+06	3.32218e+06	0.144017	14.7694	4.55987	1.20485	0.429598	0.362135	0.517119	-1.21894	-1.4654	-0.951432	-1.12715	-1.17182	-0.476989	-2.32776	-2.7614	-1.93379	-2.18427	-2.25296
625	8605	-1.65473	-1.49154	-3.15879	560299	A	45.7762	March5	MARCH5	§54	E3 ubiquitin-protein ligase MARCH5 isoform 2	Q3KNM2	http://www.phosphosite.org/proteinAction.do?id=7582641&showAllSites=true	WVDEK*QR	2	537.77	4	A	16.93	378938	741660	445379	231831	415484	335817	169099	185656	560299	338605	375650	177378	45.7762	44.5949	14.9963	6.60051	0.604329	0.670446	0.316577	-0.726593	-0.576806	-1.65937	-0.634802	-0.283229	-1.18493	-1.65473	-1.49154	-3.15879	-1.55272	-1.21692
626	8628	-5.34421	-1.87987	-3.55934	1.31827e+06	A	68.5723	Mfsd1	MFSD1	§248	major facilitator superfamily domain-containing protein 1	Q9DC37	http://www.phosphosite.org/proteinAction.do?id=11386129&showAllSites=true	ILHKEQGK*TGEVIK	3	565.325	2	A	16.6756	1.6253e+06	1.01123e+06	366279	127066	913486	489020	387781	352955	1.31827e+06	246672	701253	370368	32.9382	68.5723	42.801	6.64895	0.187118	0.53195	0.280951	-2.41798	-0.910637	-1.83161	-2.32618	-0.617059	-1.35717	-5.34421	-1.87987	-3.55934	-5.01477	-1.53375
627	8630	-5.44274	1.32528	-1.32051	1.08943e+06	A	17.3885	Mgst1	MGST1	§55	microsomal glutathione S-transferase 1	Q91VS7	http://www.phosphosite.org/proteinAction.do?id=15734&showAllSites=true	VFANPEDCAGFGK*GENAK	3	675.643	1	A	35.9173	730037	914036	169604	132463	1.04772e+06	1.13113e+06	588046	656983	822037	151034	1.08943e+06	622514	15.8274	17.3885	5.41363	7.83047	0.183731	1.32528	0.757283	-2.44433	0.406293	-0.401096	-2.35254	0.699871	0.0733467	-5.44274	1.32528	-1.32051	-5.10723	1.62436
628	8631	-5.44274	1.32528	-1.32051	1.08943e+06	A	17.3885	Mgst1	MGST1	§60	microsomal glutathione S-transferase 1	Q91VS7	http://www.phosphosite.org/proteinAction.do?id=15734&showAllSites=true	VFANPEDCAGFGKGENAK*	3	675.643	2	A	35.9173	730037	914036	169604	132463	1.04772e+06	1.13113e+06	588046	656983	822037	151034	1.08943e+06	622514	15.8274	17.3885	5.41363	7.83047	0.183731	1.32528	0.757283	-2.44433	0.406293	-0.401096	-2.35254	0.699871	0.0733467	-5.44274	1.32528	-1.32051	-5.10723	1.62436
629	8645	-1.49854	-1.59345	-4.04147	299630	A	29.5331	Mtdh	Lyric	263	protein LYRIC	Q80WJ7	http://www.phosphosite.org/proteinAction.do?id=3168&showAllSites=true	SGK*GDSTLQVSSR	2	718.36	2	A	18.5759	299630		158192	241702	157067	219008	64871.9	83405.7	299630	199947	188038	74138.8		29.5331	23.2925	17.6768	0.667315	0.627568	0.247435	-0.583559	-0.672157	-2.01488	-0.491768	-0.378579	-1.54044	-1.49854	-1.59345	-4.04147	-1.40617	-1.30006
630	8664	1.55555	3.06454	-1.56164	1.20867e+07	A	29.6942	Mxra8	Mxra8	§410	matrix-remodeling-associated protein 8 precursor	Q9DBV4	http://www.phosphosite.org/proteinAction.do?id=12648&showAllSites=true	DQAPYRTEDIQLDYK*NNILK	4	638.575	9	A	50.4372	3.96917e+06	3.91893e+06	6.63176e+06	5.63858e+06	1.35128e+07	1.06607e+07	1.99528e+06	3.05587e+06	3.94405e+06	6.13517e+06	1.20867e+07	2.52558e+06	0.900753	11.4468	16.6858	29.6942	1.55555	3.06454	0.64035	0.637424	1.61567	-0.643066	0.729216	1.90925	-0.168624	1.55555	3.06454	-1.56164	1.65774	3.75614
631	8669	1.45573	2.45053	-1.64689	8.70926e+06	A	11.6249	Mxra8	Mxra8	428	matrix-remodeling-associated protein 8 precursor	Q9DBV4	http://www.phosphosite.org/proteinAction.do?id=12648&showAllSites=true	AELAHSPLPAK*DVDLDKEFR	4	592.059	11	A	44.7777	3.84618e+06	3.26189e+06	5.49094e+06	4.85649e+06	9.26323e+06	8.15529e+06	2.2613e+06	2.05476e+06	3.55404e+06	5.17372e+06	8.70926e+06	2.15803e+06	11.6249	8.67123	8.99539	6.76756	1.45573	2.45053	0.607206	0.541744	1.29309	-0.719743	0.633535	1.58667	-0.2453	1.45573	2.45053	-1.64689	1.55136	3.00355
632	8682	-1.80921	-2.4903	-1.70951	2.58509e+07	A	26.3757	Myof	myoferlin	1921	myoferlin	Q69ZN7	http://www.phosphosite.org/proteinAction.do?id=10320&showAllSites=true	AMDPLK*AK	3	329.848	18	A	23.4987	3.06722e+07	2.10296e+07	1.67864e+07	1.17905e+07	1.16177e+07	9.14355e+06	1.67683e+07	1.34753e+07	2.58509e+07	1.42885e+07	1.03806e+07	1.51218e+07	26.3757	24.7241	16.8532	15.3986	0.552726	0.401557	0.584962	-0.855363	-1.31632	-0.773585	-0.763571	-1.02274	-0.299143	-1.80921	-2.4903	-1.70951	-1.69769	-2.03178
633	8733	-1.94658	-1.37411	-2.55556	4.11893e+06	A	14.7722	Pam	PAM	§922	peptidyl-glycine alpha-amidating monooxygenase	P97467	http://www.phosphosite.org/proteinAction.do?id=4609&showAllSites=true	GK*GSSGLNLGNFFASR	3	575.96	2	A	59.0831	3.79151e+06	4.44636e+06	2.01732e+06	2.21464e+06	2.84212e+06	3.15293e+06	1.4434e+06	1.78011e+06	4.11893e+06	2.11598e+06	2.99753e+06	1.61176e+06	11.242	6.59366	7.33189	14.7722	0.51372	0.727743	0.391304	-0.960945	-0.458499	-1.35364	-0.869153	-0.164922	-0.879194	-1.94658	-1.37411	-2.55556	-1.82659	-1.12111
634	8783	-1.24774	-3.10906	-2.87928	4.01315e+06	A	23.5845	Praf2	PRAF2	146	PRA1 family protein 2	Q9JIG8	http://www.phosphosite.org/proteinAction.do?id=19097998&showAllSites=true	NLK*NKIENK	2	607.846	2	A	18.3993	3.68853e+06	4.33777e+06	2.67995e+06	3.75271e+06	1.08741e+06	1.49418e+06	1.39048e+06	1.39712e+06	4.01315e+06	3.21633e+06	1.29079e+06	1.3938e+06	11.4395	23.5845	22.2831	0.336948	0.801448	0.321641	0.347309	-0.31932	-1.63648	-1.52571	-0.227528	-1.3429	-1.05127	-1.24774	-3.10906	-2.87928	-1.17083	-2.53661
635	8785	-2.64567	-2.80175	-2.65103	8.76403e+06	A	16.8308	Ptgis	PTGIS	240	prostacyclin synthase	O35074	http://www.phosphosite.org/proteinAction.do?id=3509358&showAllSites=true	LWK*LLSPAR	3	399.908	2	A	49.6692	8.9482e+06	8.57986e+06	3.32684e+06	3.29834e+06	3.50034e+06	2.75578e+06	3.58208e+06	3.0297e+06	8.76403e+06	3.31259e+06	3.12806e+06	3.30589e+06	2.97193	0.608412	16.8308	11.815	0.377976	0.35692	0.377211	-1.40363	-1.48633	-1.40656	-1.31184	-1.19275	-0.932113	-2.64567	-2.80175	-2.65103	-2.48258	-2.28588
636	8799	-2.61481	-1.48705	-2.28896	1.11293e+07	A	22.0565	Qk; Qk	QKI; QKI iso6	§111; §111	protein quaking isoform 2	Q9QYS9; Q9QYS9-6	http://www.phosphosite.org/proteinAction.do?id=20877&showAllSites=true	GLTAK*QLEAETGCK	3	540.607	7	A	33.8274	1.10285e+07	1.12301e+07	4.92009e+06	3.59245e+06	7.33659e+06	7.63174e+06	4.81165e+06	4.91269e+06	1.11293e+07	4.25627e+06	7.48417e+06	4.86217e+06	1.28095	22.0565	2.78859	1.46931	0.382437	0.672473	0.436879	-1.38671	-0.572452	-1.19469	-1.29491	-0.278875	-0.720251	-2.61481	-1.48705	-2.28896	-2.45362	-1.21325
637	8802	-2.30323	-1.87289	-4.13358	374853	A	55.7154	Rdh10	RDH10	§338	retinol dehydrogenase 10	Q8VCH7	http://www.phosphosite.org/proteinAction.do?id=14374&showAllSites=true	QATNNNEAK*NGI	2	694.332	2	A	18.1719	388353	361353	139143	186359	170808	229487	126412	54958	374853	162751	200148	90684.9	5.0932	20.5138	20.7312	55.7154	0.434173	0.533936	0.241921	-1.20366	-0.905263	-2.04739	-1.11187	-0.611685	-1.57295	-2.30323	-1.87289	-4.13358	-2.16125	-1.52804
638	8809	-9.78579	-2.38501	-2.30028	1.04016e+07	A	25.8527	Reep5	REEP5	§147	receptor expression-enhancing protein 5	Q60870	http://www.phosphosite.org/proteinAction.do?id=3642637&showAllSites=true	IIRPIFLK*HESQVD	3	603.672	3	A	42.2496	1.01297e+07	1.06736e+07	1.25724e+06	868623	4.82618e+06	3.89632e+06	4.44063e+06	4.60318e+06	1.04016e+07	1.06293e+06	4.36125e+06	4.52191e+06	3.69759	25.8527	15.0761	2.54196	0.102189	0.419285	0.43473	-3.29069	-1.254	-1.20181	-3.1989	-0.960421	-0.727367	-9.78579	-2.38501	-2.30028	-9.18256	-1.94588
639	8811	-1.29338	-5.09793	-1.76254	2.94062e+06	A	29.8194	Reep5	REEP5	§157	receptor expression-enhancing protein 5	Q60870	http://www.phosphosite.org/proteinAction.do?id=3642637&showAllSites=true	HESQVDSVVK*DVK	3	528.606	6	A	26.6619	2.85756e+06	3.02368e+06	2.29356e+06	2.25361e+06	698454	455201	1.64888e+06	1.68793e+06	2.94062e+06	2.27359e+06	576827	1.66841e+06	3.99458	1.24257	29.8194	1.65485	0.773165	0.196158	0.567364	-0.371152	-2.34991	-0.817652	-0.27936	-2.05633	-0.34321	-1.29338	-5.09793	-1.76254	-1.21366	-4.15928
640	8826	-1.24344	-2.3896	-2.701	666049	A	32.5237	Rer1	RER1	192	protein RER1	Q9CQU3	http://www.phosphosite.org/proteinAction.do?id=16785&showAllSites=true	GKEDVGK*TFAS	2	626.812	6	A	22.2448	819225	512873	543213	528084	246419	311037	230695	262492	666049	535649	278728	246593	32.5237	1.99726	16.393	9.1178	0.804217	0.41848	0.370233	-0.314343	-1.25677	-1.4335	-0.222551	-0.963192	-0.959053	-1.24344	-2.3896	-2.701	-1.16679	-1.94962
641	8860	2.668	1.81168	1.39717	3.91722e+06	A	28.0881	Rnf149	RNF149	§311	E3 ubiquitin-protein ligase RNF149 precursor	Q3U2C5	http://www.phosphosite.org/proteinAction.do?id=3897011&showAllSites=true	LDVIK*ALGYWGDPEDTQELPTPEAAPGR	3	1051.52	8	A	75.7639	1.38301e+06	1.55343e+06	3.13921e+06	4.69523e+06	2.26492e+06	3.05498e+06	2.10505e+06	1.99765e+06	1.46822e+06	3.91722e+06	2.65995e+06	2.05135e+06	8.20776	28.0881	21.0024	3.70227	2.668	1.81168	1.39717	1.41576	0.85733	0.482507	1.50755	1.15091	0.95695	2.668	1.81168	1.39717	2.84327	2.22053
642	8883	-3.65215	-1.06047	-1.53369	2.32344e+06	A	33.7978	Rrp12	RRP12	§688	RRP12-like protein	Q6P5B0	http://www.phosphosite.org/proteinAction.do?id=11185&showAllSites=true	FAK*NFLPILFNLYGQPVAAGEAAAPR	3	963.852	7	A	84.8629	2.40519e+06	2.2417e+06	484145	788225	2.09445e+06	2.28745e+06	1.46605e+06	1.56383e+06	2.32344e+06	636185	2.19095e+06	1.51494e+06	4.9758	33.7978	6.22888	4.56365	0.273811	0.942975	0.652024	-1.86875	-0.0847085	-0.617003	-1.77695	0.208869	-0.14256	-3.65215	-1.06047	-1.53369	-3.42702	1.15578
643	8888	-1.3233	-2.4574	-1.63814	6.21026e+06	A	19.3158	Rtn2; Rtn2	RTN2; RTN2 iso2	§450; §183	reticulon-2 isoform C	O70622; O70622-2	http://www.phosphosite.org/proteinAction.do?id=6583&showAllSites=true	AK*IPGTGTLAPTASVSGSK	3	619.674	2	A	35.8237	6.37062e+06	6.0499e+06	5.33399e+06	4.05202e+06	2.4074e+06	2.64694e+06	3.84369e+06	3.73841e+06	6.21026e+06	4.693e+06	2.52717e+06	3.79105e+06	3.6517	19.3158	6.70234	1.96367	0.755685	0.406934	0.61045	-0.404142	-1.29713	-0.712056	-0.312351	-1.00356	-0.237613	-1.3233	-2.4574	-1.63814	-1.24173	-2.00494
644	8890	-1.01475	-3.43878	-1.23523	1.14225e+07	A	19.1069	Rtn2; Rtn2	RTN2; RTN2 iso2	§467; §200	reticulon-2 isoform C	O70622; O70622-2	http://www.phosphosite.org/proteinAction.do?id=6583&showAllSites=true	IPGTGTLAPTASVSGSK*AK	3	619.674	20	A	32.8096	1.29658e+07	9.87926e+06	1.22308e+07	1.02822e+07	3.50004e+06	3.14331e+06	9.5518e+06	8.9427e+06	1.14225e+07	1.12565e+07	3.32167e+06	9.24725e+06	19.1069	12.2402	7.59406	4.65756	0.985466	0.290801	0.809564	-0.0211219	-1.7819	-0.304784	0.0706697	-1.48832	0.169659	-1.01475	-3.43878	-1.23523	1.0502	-2.80562
645	8900	-1.84406	-2.50614	-1.39389	798405	A	36.1701	Ryr1	RYR1	§2989	ryanodine receptor 1, skeletal muscle	E9PZQ0	http://www.phosphosite.org/proteinAction.do?id=5481&showAllSites=true	VEK*SPHEQEIK	3	479.916	2	A	13.8739	1.00261e+06	594204	432115	433806	318580		665998	479582	798405	432961	318580	572790	36.1701	0.276154		23.0129	0.542282	0.399021	0.717418	-0.882885	-1.32546	-0.479114	-0.791094	-1.03189	-0.00467147	-1.84406	-2.50614	-1.39389	-1.73039	-2.0447
646	8941	-1.54012	-4.60426	-2.39288	862511	A	11.8063	Scd1; Scd2; Scd3	SCD; SCD2; Scd3	§192; 195; 196	acyl-CoA desaturase 1	P13516; P13011; Q99PL7	http://www.phosphosite.org/proteinAction.do?id=10040&showAllSites=true	EK*GGKLDMSDLK	2	717.866	4	A	28.4141	934516	790506	589329	530727	174815	199843	373963	346934	862511	560028	187329	360449	11.8063	7.39916	9.44741	5.30234	0.649299	0.21719	0.417906	-0.623045	-2.20297	-1.25875	-0.531253	-1.90939	-0.784307	-1.54012	-4.60426	-2.39288	-1.44518	-3.75651
647	8949	-1.45513	-2.6386	-1.84249	1.81651e+07	A	29.0608	Scd1; Scd2; Scd3	SCD; SCD2; Scd3	§202; §205; §206	acyl-CoA desaturase 1	P13516; P13011; Q99PL7	http://www.phosphosite.org/proteinAction.do?id=10040&showAllSites=true	GGKLDMSDLK*AEK	3	502.592	6	A	30.8402	1.93484e+07	1.69818e+07	1.50487e+07	9.91823e+06	7.06809e+06	6.70065e+06	1.01074e+07	9.61059e+06	1.81651e+07	1.24835e+07	6.88437e+06	9.85898e+06	9.21222	29.0608	3.77405	3.56311	0.687223	0.378989	0.542743	-0.54115	-1.39977	-0.881658	-0.449358	-1.10619	-0.407216	-1.45513	-2.6386	-1.84249	-1.36543	-2.15277
648	8954	-1.54054	-2.49357	-1.65341	1.3517e+07	A	42.2998	Scd1; Scd2; Scd3; Scd4	SCD; SCD2; Scd3; Scd4	§205; §208; §209; §203	acyl-CoA desaturase 1	P13516; P13011; Q99PL7; Q6T707	http://www.phosphosite.org/proteinAction.do?id=10040&showAllSites=true	AEK*LVMFQR	3	412.557	15	A	39.4751	1.57443e+07	1.12897e+07	1.13986e+07	6.14979e+06	6.23292e+06	4.60854e+06	8.90354e+06	7.4469e+06	1.3517e+07	8.7742e+06	5.42073e+06	8.17522e+06	23.3028	42.2998	21.1892	12.599	0.649123	0.401031	0.60481	-0.623436	-1.31822	-0.725446	-0.531645	-1.02464	-0.251003	-1.54054	-2.49357	-1.65341	-1.44558	-2.03445
649	8965	-1.45513	-2.6386	-1.84249	1.81651e+07	A	29.0608	Scd4	Scd4	192	stearoyl-CoA desaturase 4	Q6T707	http://www.phosphosite.org/proteinAction.do?id=27133900&showAllSites=true	K*NLDMSDLKAEK	3	502.592	21	A	30.8402	1.93484e+07	1.69818e+07	1.50487e+07	9.91823e+06	7.06809e+06	6.70065e+06	1.01074e+07	9.61059e+06	1.81651e+07	1.24835e+07	6.88437e+06	9.85898e+06	9.21222	29.0608	3.77405	3.56311	0.687223	0.378989	0.542743	-0.54115	-1.39977	-0.881658	-0.449358	-1.10619	-0.407216	-1.45513	-2.6386	-1.84249	-1.36543	-2.15277
650	9018	-3.11377	1.20761	-1.54416	3.40268e+06	A	22.0086	Slc12a3	SLC12A3	866	solute carrier family 12 member 3 isoform 1	P59158	http://www.phosphosite.org/proteinAction.do?id=16901&showAllSites=true	ISLLSK*FR	3	359.885	1	A	49.8197	3.01711e+06	2.61827e+06	933514	876309	3.83808e+06	2.96727e+06	2.10872e+06	1.54077e+06	2.81769e+06	904911	3.40268e+06	1.82475e+06	10.0091	4.4701	18.0962	22.0086	0.321154	1.20761	0.647603	-1.63866	0.272158	-0.626818	-1.54687	0.565735	-0.152375	-3.11377	1.20761	-1.54416	-2.92183	1.48014
651	9028	-1.46761	-1.12914	-2.74886	4.77055e+06	A	15.6742	Slc16a1	MCT1	§219	monocarboxylate transporter 1	P53986	http://www.phosphosite.org/proteinAction.do?id=8273&showAllSites=true	ESLQEAGK*SDANTDLIGGSPK	3	744.364	14	A	37.1162	5.11975e+06	4.42135e+06	3.61084e+06	2.8903e+06	4.10682e+06	4.34305e+06	1.78342e+06	1.68751e+06	4.77055e+06	3.25057e+06	4.22494e+06	1.73546e+06	10.352	15.6742	3.95373	3.90789	0.681382	0.885629	0.363787	-0.553465	-0.175226	-1.45884	-0.461673	0.118351	-0.984393	-1.46761	-1.12914	-2.74886	-1.37714	1.08549
652	9032	-1.49133	-2.30366	-3.67076	846946	A	19.5296	Slc16a1	MCT1	§467	monocarboxylate transporter 1	P53986	http://www.phosphosite.org/proteinAction.do?id=8273&showAllSites=true	EGKEDEASTDVDEK*PKETMK	3	794.032	1	A	19.7918	791198	902695	580751	555075	316881	418423	249804	211652	846946	567913	367652	230728	9.30882	3.19694	19.5296	11.6924	0.670542	0.434092	0.272423	-0.5766	-1.20393	-1.87608	-0.484809	-0.910352	-1.40164	-1.49133	-2.30366	-3.67076	-1.3994	-1.8795
653	9033	-1.49133	-2.30366	-3.67076	846946	A	19.5296	Slc16a1	MCT1	§469	monocarboxylate transporter 1	P53986	http://www.phosphosite.org/proteinAction.do?id=8273&showAllSites=true	EGKEDEASTDVDEKPK*ETMK	3	794.032	2	A	19.7918	791198	902695	580751	555075	316881	418423	249804	211652	846946	567913	367652	230728	9.30882	3.19694	19.5296	11.6924	0.670542	0.434092	0.272423	-0.5766	-1.20393	-1.87608	-0.484809	-0.910352	-1.40164	-1.49133	-2.30366	-3.67076	-1.3994	-1.8795
654	9036	2.54006	3.004	1.12461	2.65204e+06	A	19.5085	Slc1a4	SLC1A4	§493	neutral amino acid transporter A	O35874	http://www.phosphosite.org/proteinAction.do?id=8369&showAllSites=true	KGEQELQEVK*VEAIPNSK	3	714.046	7	A	36.8729	953938	811731	2.55178e+06	1.93311e+06	2.68734e+06	2.61673e+06	971952	1.01373e+06	882835	2.24245e+06	2.65204e+06	992842	11.39	19.5085	1.88245	2.97554	2.54006	3.004	1.12461	1.34486	1.58689	0.169421	1.43665	1.88046	0.643863	2.54006	3.004	1.12461	2.70692	3.68193
655	9050	-2.92409	-1.17425	-2.47165	8.26147e+06	A	33.2539	Slc25a4	SLC25A4	§96	ADP/ATP translocase 1	P48962	http://www.phosphosite.org/proteinAction.do?id=9523&showAllSites=true	YK*QIFLGGVDR	3	470.589	2	A	41.9326	1.02041e+07	6.31886e+06	3.08123e+06	2.5694e+06	8.02679e+06	6.0443e+06	3.6361e+06	3.04889e+06	8.26147e+06	2.82531e+06	7.03555e+06	3.3425e+06	33.2539	12.81	19.925	12.4226	0.341987	0.85161	0.404589	-1.54799	-0.231736	-1.30547	-1.4562	0.0618413	-0.83103	-2.92409	-1.17425	-2.47165	-2.74384	1.0438
656	9057	-3.15465	-1.33989	-1.90296	4.49442e+06	A	47.8475	Slc25a5	SLC25A5	§96	ADP/ATP translocase 2	P51881	http://www.phosphosite.org/proteinAction.do?id=8105&showAllSites=true	YK*QIFLGGVDKR	4	385.218	12	A	36.0206	4.52718e+06	4.46166e+06	1.90672e+06	942674	3.6221e+06	3.08655e+06	2.37669e+06	2.34692e+06	4.49442e+06	1.4247e+06	3.35432e+06	2.36181e+06	1.0309	47.8475	11.2897	0.891169	0.316992	0.746331	0.525497	-1.65748	-0.422113	-0.928245	-1.56569	-0.128536	-0.453803	-3.15465	-1.33989	-1.90296	-2.96019	-1.09318
657	9075	2.88242	-1.42081	1.31745	2.15393e+06	A	27.0292	Slc2a6	GLUT6	223	solute carrier family 2 (facilitated glucose transporter), member 6 isoform 2	Q3UDF0	http://www.phosphosite.org/proteinAction.do?id=4617800&showAllSites=true	FLLSK*SRDEEALQALTWLR	3	797.432	3	A	71.9598	703449	791084	1.74226e+06	2.56561e+06	500582	551309	912593	1.05638e+06	747267	2.15393e+06	525946	984486	8.29257	27.0292	6.81999	10.3275	2.88242	0.703826	1.31745	1.52728	-0.50671	0.397748	1.61907	-0.213132	0.872191	2.88242	-1.42081	1.31745	3.07177	-1.1592
658	9114	-1.05617	-2.42201	-2.88558	581558	A	87.5457	Slc43a2	SLC43A2	§402	large neutral amino acids transporter small subunit 4	Q8CGA3	http://www.phosphosite.org/proteinAction.do?id=2383056&showAllSites=true	LKECEDTSEEPEEK*EGTQGEK	3	856.041	4	A	18.3993	734450	428666	479818	621445	219841	260386	326300	76778	581558	550631	240114	201539	37.1798	18.1874	11.94	87.5457	0.946821	0.41288	0.34655	-0.0788364	-1.27621	-1.52886	0.0129551	-0.982629	-1.05442	-1.05617	-2.42201	-2.88558	1.00902	-1.97606
659	9117	2.76334	-1.02982	1.85406	1.95315e+06	A	15.4751	Slc4a3; Slc4a3	SLC4A3; SLC4A3 iso2	1067; 870	anion exchange protein 3	P16283; Q9ERP4	http://www.phosphosite.org/proteinAction.do?id=23127&showAllSites=true	TAIAPGDK*PQIQEVR	3	579.648	3	A	33.2031	646293	767320	2.11911e+06	1.78719e+06	710618	662063	1.45386e+06	1.16706e+06	706807	1.95315e+06	686340	1.31046e+06	12.1078	12.0168	5.00247	15.4751	2.76334	0.971044	1.85406	1.46641	-0.0423915	0.890684	1.5582	0.251186	1.36513	2.76334	-1.02982	1.85406	2.94487	1.19018
660	9155	4.10428	3.8428	1.56616	2.46998e+06	A	27.0312	Slc7a2	SLC7A2	§448	low affinity cationic amino acid transporter 2 isoform 2	P18581	http://www.phosphosite.org/proteinAction.do?id=10876&showAllSites=true	YTPEK*ETLESCTNATLK	3	700.337	6	A	35.9693	486776	716834	2.74807e+06	2.19188e+06	2.30935e+06	2.31587e+06	1.08459e+06	800462	601805	2.46998e+06	2.31261e+06	942525	27.0312	15.9226	0.199302	21.316	4.10428	3.8428	1.56616	2.03713	1.94216	0.647236	2.12892	2.23573	1.12168	4.10428	3.8428	1.56616	4.37391	4.71002
661	9157	-1.98817	-2.36906	-2.53969	1.76355e+07	A	33.7552	Slc7a5	SLC7A5	§28	large neutral amino acids transporter small subunit 1	Q9Z127	http://www.phosphosite.org/proteinAction.do?id=11051&showAllSites=true	EK*MLEAR	2	495.755	5	A	18.444	2.11251e+07	1.41459e+07	1.04274e+07	7.31299e+06	9.2209e+06	5.66731e+06	7.25046e+06	6.63744e+06	1.76355e+07	8.87022e+06	7.4441e+06	6.94395e+06	27.9838	24.8275	33.7552	6.2424	0.502975	0.422109	0.393748	-0.991443	-1.24431	-1.34465	-0.899651	-0.950737	-0.870212	-1.98817	-2.36906	-2.53969	-1.86561	-1.93286
662	9164	-2.84387	-2.18321	-1.38111	1.01966e+06	A	27.866	Soat1	SOAT1	278	sterol O-acyltransferase 1	Q61263	http://www.phosphosite.org/proteinAction.do?id=11919&showAllSites=true	SSK*DPLPTVNQYLYFLFAPTLIYR	3	987.523	4	A	100.867	885998	1.15331e+06	387565	329526	480089	453998	883760	592812	1.01966e+06	358545	467044	738286	18.5377	11.4462	3.95009	27.866	0.351633	0.45804	0.724054	-1.50786	-1.12645	-0.465831	-1.41606	-0.832876	0.00861141	-2.84387	-2.18321	-1.38111	-2.66857	-1.78123
663	9168	-3.60455	-1.67763	-2.22742	4.63304e+06	A	32.9343	Srprb	SRPRB	102	signal recognition particle receptor subunit beta	P47758	http://www.phosphosite.org/proteinAction.do?id=3678242&showAllSites=true	DTQTSITDSSAIYK*VNNNR	3	747.696	6	A	38.2434	4.53385e+06	4.73223e+06	1.58466e+06	986002	2.73462e+06	2.78868e+06	1.8859e+06	2.27411e+06	4.63304e+06	1.28533e+06	2.76165e+06	2.08e+06	3.02777	32.9343	1.3842	13.1976	0.277427	0.596078	0.44895	-1.84982	-0.746427	-1.15537	-1.75803	-0.45285	-0.680931	-3.60455	-1.67763	-2.22742	-3.38235	-1.36874
664	9212	-1.74164	-1.43447	-2.95638	3.7929e+06	A	15.0592	Sun1	UNC84A	279	SUN domain-containing protein 1	Q9D666	http://www.phosphosite.org/proteinAction.do?id=14990&showAllSites=true	AYESQSYETK*SHESEAHLGHCGR	4	695.055	13	A	21.9747	3.73392e+06	3.85188e+06	2.26334e+06	2.09222e+06	2.36256e+06	2.92568e+06	1.21969e+06	1.34622e+06	3.7929e+06	2.17778e+06	2.64412e+06	1.28295e+06	2.19924	5.55601	15.0592	6.9738	0.574172	0.697124	0.338251	-0.800445	-0.520513	-1.56383	-0.708653	-0.226936	-1.08939	-1.74164	-1.43447	-2.95638	-1.63428	-1.17035
665	9229	-2.07234	-1.32835	-2.4994	4.91909e+06	A	9.7918	Tcirg1	TCIRG1	§167	T-cell, immune regulator 1	Q91W06	http://www.phosphosite.org/proteinAction.do?id=4090866&showAllSites=true	GPHSDLK*VNFVAGAVEPYK	3	714.704	11	A	47.3168	5.02178e+06	4.81641e+06	2.53804e+06	2.20934e+06	3.55224e+06	3.8541e+06	2.04762e+06	1.88859e+06	4.91909e+06	2.37369e+06	3.70317e+06	1.96811e+06	2.95216	9.7918	5.76401	5.71386	0.482546	0.752816	0.400095	-1.05126	-0.409631	-1.32158	-0.959471	-0.116054	-0.847142	-2.07234	-1.32835	-2.4994	-1.9446	-1.08377
666	9234	-1.54176	-2.56144	-1.84807	8.53295e+06	A	24.844	Tecr	GPSN2	§2	trans-2,3-enoyl-CoA reductase isoform 2	Q9CY27	http://www.phosphosite.org/proteinAction.do?id=15755&showAllSites=true	MK*HYEVEIR	3	440.224	4	A	27.1013	9.21072e+06	7.85519e+06	6.50685e+06	4.56229e+06	3.48279e+06	3.17982e+06	4.58795e+06	4.6465e+06	8.53295e+06	5.53457e+06	3.33131e+06	4.61722e+06	11.233	24.844	6.43101	0.896752	0.648611	0.390405	0.541105	-0.624574	-1.35696	-0.886019	-0.532782	-1.06338	-0.411577	-1.54176	-2.56144	-1.84807	-1.44672	-2.08982
667	9235	-4.24775	-2.20603	-3.85214	1.47254e+07	A	43.6008	Tecr	GPSN2	§224	trans-2,3-enoyl-CoA reductase isoform 2	Q9CY27	http://www.phosphosite.org/proteinAction.do?id=15755&showAllSites=true	DLRPAGSK*TR	3	405.558	7	A	13.3496	1.92654e+07	1.01855e+07	3.46664e+06		6.6751e+06		4.16618e+06	3.47915e+06	1.47254e+07	3.46664e+06	6.6751e+06	3.82267e+06	43.6008			12.7085	0.235419	0.453304	0.259596	-2.0867	-1.14145	-1.94566	-1.99491	-0.847873	-1.47122	-4.24775	-2.20603	-3.85214	-3.98591	-1.79985
668	9236	-2.51864	-1.92395	-2.08573	1.95679e+07	A	6.96728	Tecr	GPSN2	§291	trans-2,3-enoyl-CoA reductase isoform 2	Q9CY27	http://www.phosphosite.org/proteinAction.do?id=15755&showAllSites=true	SYLK*EFR	2	528.777	14	A	33.3459	1.90913e+07	2.00445e+07	8.15199e+06	7.38647e+06	9.8925e+06	1.04489e+07	9.44247e+06	9.32113e+06	1.95679e+07	7.76923e+06	1.01707e+07	9.3818e+06	3.44479	6.96728	3.86856	0.914534	0.39704	0.519765	0.479448	-1.33265	-0.944068	-1.06055	-1.24085	-0.650491	-0.58611	-2.51864	-1.92395	-2.08573	-2.36338	-1.5697
669	9255	-1.07107	-2.9371	-2.12133	1.15283e+07	A	26.146	Tfrc	TfR	§53	transferrin receptor protein 1	Q62351	http://www.phosphosite.org/proteinAction.do?id=2732&showAllSites=true	LAADEEENADNNMK*ASVR	3	697.652	17	A	28.3603	1.34656e+07	9.59102e+06	1.27533e+07	8.77345e+06	4.04823e+06	3.80192e+06	5.63358e+06	5.2354e+06	1.15283e+07	1.07634e+07	3.92507e+06	5.43449e+06	23.7654	26.146	4.43734	5.18098	0.933647	0.340472	0.471403	-0.099051	-1.55439	-1.08497	-0.00725947	-1.26081	-0.610524	-1.07107	-2.9371	-2.12133	-1.00504	-2.39631
670	9262	-2.26435	-1.17323	-3.01867	2.46182e+06	A	11.4704	Thbd	thrombomodulin	§555	thrombomodulin precursor	P15306	http://www.phosphosite.org/proteinAction.do?id=8261&showAllSites=true	AELEYK*CASSAK	3	490.901	4	A	22.3511	2.51438e+06	2.40926e+06	1.14629e+06	1.02813e+06	2.26852e+06	1.92813e+06	766664	864397	2.46182e+06	1.08721e+06	2.09833e+06	815530	3.01937	7.68549	11.4704	8.4739	0.441628	0.852348	0.331271	-1.1791	-0.230486	-1.59391	-1.0873	0.0630913	-1.11947	-2.26435	-1.17323	-3.01867	-2.12477	1.0447
671	9278	1.69137	2.61959	-1.49083	1.24922e+07	A	17.3102	Tmem106b	TMEM106B	§14	transmembrane protein 106B	Q80X71	http://www.phosphosite.org/proteinAction.do?id=7174&showAllSites=true	SLSHLPLHSNK*EDGYDGVTSTDNM#R	4	726.586	18	A	32.4401	4.18506e+06	5.35247e+06	8.08238e+06	8.04907e+06	1.1816e+07	1.31684e+07	3.08952e+06	3.30792e+06	4.76876e+06	8.06572e+06	1.24922e+07	3.19872e+06	17.3102	0.292009	7.65557	4.82788	1.69137	2.61959	0.670766	0.758189	1.38934	-0.576119	0.84998	1.68292	-0.101676	1.69137	2.61959	-1.49083	1.80248	3.21077
672	9281	-2.07709	-2.15744	-2.88874	1.48848e+07	A	33.1015	Tmem109	TMEM109	§215	transmembrane protein 109 precursor	Q3UBX0	http://www.phosphosite.org/proteinAction.do?id=4852324&showAllSites=true	SSGSHLEAK*VR	3	428.893	12	A	15.8188	1.14008e+07	1.83688e+07	7.02157e+06	7.31075e+06	6.22428e+06	7.57428e+06	4.64893e+06	5.65645e+06	1.48848e+07	7.16616e+06	6.89928e+06	5.15269e+06	33.1015	2.85339	13.8361	13.8263	0.481442	0.463512	0.346172	-1.05457	-1.10932	-1.53044	-0.962774	-0.815743	-1.056	-2.07709	-2.15744	-2.88874	-1.94905	-1.7602
673	9299	-3.82074	-2.30199	-4.0735	663347	A	34.7759	Tmem30a	TMEM30A	§24	cell cycle control protein 50A	Q8VEK0	http://www.phosphosite.org/proteinAction.do?id=5128269&showAllSites=true	GGPAGPPGGAAK*TR	2	654.344	2	A	14.3356	508692	818002		173617	217302	359022	123118	202571	663347	173617	288162	162845	32.9715		34.7759	34.5003	0.261729	0.434406	0.245489	-1.93385	-1.20288	-2.02627	-1.84206	-0.909307	-1.55183	-3.82074	-2.30199	-4.0735	-3.58522	-1.87814
674	9302	-3.66441	-2.2342	-2.19029	8.89835e+06	A	11.9167	Tmem33	TMEM33	§134	transmembrane protein 33 isoform 1	Q9CR67	http://www.phosphosite.org/proteinAction.do?id=984866&showAllSites=true	VLDAK*GSNSLPLLR	3	532.974	7	A	47.8836	9.21333e+06	8.58337e+06	2.62279e+06	2.23385e+06	3.86457e+06	4.101e+06	4.40496e+06	3.7203e+06	8.89835e+06	2.42832e+06	3.98278e+06	4.06263e+06	5.00591	11.3258	4.19761	11.9167	0.272896	0.447587	0.45656	-1.87358	-1.15976	-1.13112	-1.78179	-0.866184	-0.656682	-3.66441	-2.2342	-2.19029	-3.43852	-1.82283
675	9309	-6.3468	-3.86856	-2.73773	1.14284e+06	A	67.2809	Tmem43	TMEM43	16	transmembrane protein 43	Q9DBS1	http://www.phosphosite.org/proteinAction.do?id=1299195&showAllSites=true	KEHVK*VTSEPQPGFLER	3	699.036	4	A	31.1672	1.00269e+06	1.28298e+06	265731	94399.7	301749	289084	388374	446507	1.14284e+06	180065	295417	417440	17.3425	67.2809	3.0315	9.84716	0.15756	0.258494	0.365267	-2.66603	-1.9518	-1.45298	-2.57424	-1.65822	-0.978536	-6.3468	-3.86856	-2.73773	-5.95556	-3.15627
676	9310	-5.00785	-2.49771	-2.1263	3.91935e+06	A	19.9757	Tmem43	TMEM43	397	transmembrane protein 43	Q9DBS1	http://www.phosphosite.org/proteinAction.do?id=1299195&showAllSites=true	TRVPAK*KLE	3	385.9	3	A	16.4756	4.35994e+06	3.47877e+06	792080	773205	1.34753e+06	1.79082e+06	2.04731e+06	1.63923e+06	3.91935e+06	782643	1.56918e+06	1.84327e+06	15.8974	1.70532	19.9757	15.6548	0.199687	0.400366	0.4703	-2.32419	-1.32061	-1.08835	-2.2324	-1.02703	-0.613905	-5.00785	-2.49771	-2.1263	-4.69915	-2.03783
677	9311	-2.93462	-2.52021	-4.30417	1.10953e+06	A	49.8675	Tmem57	TMEM57	323	macoilin	Q7TQE6	http://www.phosphosite.org/proteinAction.do?id=14081&showAllSites=true	NYK*NASGVVNSSPR	3	536.269	2	A	22.1878	1.0031e+06	1.21597e+06	407654	348514	446814	433692	348678	166883	1.10953e+06	378084	440253	257781	13.5662	11.0605	2.1076	49.8675	0.34076	0.396792	0.232333	-1.55317	-1.33355	-2.10573	-1.46138	-1.03997	-1.63129	-2.93462	-2.52021	-4.30417	-2.75372	-2.05618
678	9350	1.23962	-1.10196	-2.54951	6.00093e+06	A	83.3689	Tmpo	TMPO	§333	lamina-associated polypeptide 2 isoform epsilon	Q61029	http://www.phosphosite.org/proteinAction.do?id=5143&showAllSites=true	AEVGEK*TEER	3	421.205	14	A	12.9936	6.81183e+06	2.87005e+06	8.16486e+06	3.83701e+06	6.98273e+06	1.8033e+06	2.10329e+06	1.69425e+06	4.84094e+06	6.00093e+06	4.39301e+06	1.89877e+06	57.5768	50.9963	83.3689	15.2328	1.23962	0.907472	0.392232	0.3099	-0.140076	-1.35022	0.401692	0.153502	-0.87578	1.23962	-1.10196	-2.54951	1.32106	1.11227
679	9360	-1.95227	-2.61847	-3.2315	3.77891e+07	A	30.9858	Tmpo	TMPO	§388	lamina-associated polypeptide 2 isoform epsilon	Q61029	http://www.phosphosite.org/proteinAction.do?id=5143&showAllSites=true	MEESFSSK*YVPK	3	515.913	13	A	36.9899	4.32116e+07	3.23666e+07	2.35976e+07	1.51154e+07	1.6028e+07	1.28355e+07	1.1853e+07	1.15349e+07	3.77891e+07	1.93565e+07	1.44318e+07	1.1694e+07	20.2929	30.9858	15.6421	1.92345	0.512224	0.381903	0.309454	-0.965152	-1.38872	-1.6922	-0.87336	-1.09515	-1.21776	-1.95227	-2.61847	-3.2315	-1.83193	-2.13635
680	9363	-2.29699	-2.29424	-3.50016	5.05162e+07	A	7.8218	Tmpo	TMPO	§400	lamina-associated polypeptide 2 isoform epsilon	Q61029	http://www.phosphosite.org/proteinAction.do?id=5143&showAllSites=true	YAPLADVK*SEK	3	445.57	9	A	29.9728	5.33102e+07	4.77222e+07	2.30917e+07	2.0893e+07	2.26439e+07	2.13936e+07	1.51588e+07	1.37063e+07	5.05162e+07	2.19924e+07	2.20187e+07	1.44326e+07	7.8218	7.06931	4.01511	7.11629	0.435353	0.435875	0.285701	-1.19974	-1.19802	-1.80742	-1.10795	-0.904438	-1.33298	-2.29699	-2.29424	-3.50016	-2.15539	-1.87182
681	9364	-2.29699	-2.29424	-3.50016	5.05162e+07	A	7.8218	Tmpo	TMPO	403	lamina-associated polypeptide 2 isoform epsilon	Q61029	http://www.phosphosite.org/proteinAction.do?id=5143&showAllSites=true	YAPLADVKSEK*	3	445.57	3	A	29.9728	5.33102e+07	4.77222e+07	2.30917e+07	2.0893e+07	2.26439e+07	2.13936e+07	1.51588e+07	1.37063e+07	5.05162e+07	2.19924e+07	2.20187e+07	1.44326e+07	7.8218	7.06931	4.01511	7.11629	0.435353	0.435875	0.285701	-1.19974	-1.19802	-1.80742	-1.10795	-0.904438	-1.33298	-2.29699	-2.29424	-3.50016	-2.15539	-1.87182
682	9382	1.35978	2.75296	-1.1467	1.05223e+06	A	56.0513	Tnpo3; Tnpo3	IPO3; IPO3 iso3	§68; §68	transportin-3	Q6P2B1; Q6P2B1-3	http://www.phosphosite.org/proteinAction.do?id=1120500&showAllSites=true	QDVESCYFAAQTM#K*M#K	3	694.969	2	A	34.4922	230728	533705	523068	516394	732043	1.37241e+06	241881	424755	382216	519731	1.05223e+06	333318	56.0513	0.908029	43.0333	38.7951	1.35978	2.75296	0.872067	0.443376	1.46098	-0.197489	0.535167	1.75456	0.276954	1.35978	2.75296	-1.1467	1.44911	3.37424
683	9386	-1.02322	-1.03249	-3.01688	1.02012e+06	A	26.1132	Tor1aip1	TOR1AIP1	§215	torsin-1A-interacting protein 1 isoform 1	Q921T2	http://www.phosphosite.org/proteinAction.do?id=16711&showAllSites=true	LDSTYQTNGNTK*TNER	3	652.64	9	A	17.9758	1.13679e+06	903454	1.18106e+06	812884	1.05875e+06	917289	321355	354920	1.02012e+06	996974	988021	338138	16.1737	26.1132	10.1242	7.01899	0.977309	0.968533	0.331468	-0.0331131	-0.0461272	-1.59306	0.0586784	0.24745	-1.11861	-1.02322	-1.03249	-3.01688	1.04151	1.18711
684	9431	-1.44639	-2.8301	-2.86323	3264800	H	20.9915	Vamp5	VAMP5	56	vesicle-associated membrane protein 5	Q9Z2P8	http://www.phosphosite.org/proteinAction.do?id=16881&showAllSites=true	TTK*TLAQQK	3	378.216	15	H	12.7909	3264800		2257200		1153600		1309500	971000	3264800	2257200	1153600	1140250				20.9915	0.691375	0.353345	0.349256	-0.53246	-1.50085	-1.51764	-0.440669	-1.20727	-1.0432	-1.44639	-2.8301	-2.86323	-1.35723	-2.30901
685	9433	-1.01789	-2.72038	-1.53147	224720	H	0.255404	Vamp5	VAMP5	56, 62	vesicle-associated membrane protein 5	Q9Z2P8	http://www.phosphosite.org/proteinAction.do?id=16881&showAllSites=true	TTK*TLAQQK*R	3	468.264	7	H	12.4749	224720		220770		82606		146470	147000	224720	220770	82606	146735				0.255404	0.982423	0.367595	0.652968	-0.0255844	-1.44381	-0.614915	0.0662071	-1.15023	-0.140473	-1.01789	-2.72038	-1.53147	1.04696	-2.2195
686	9479	-3.11286	-2.63787	-2.22046	5.49994e+08	A	10.86	Vdac1	VDAC1	§122	voltage-dependent anion-selective channel protein 1	Q60932	http://www.phosphosite.org/proteinAction.do?id=4806&showAllSites=true	LTFDSSFSPNTGK*K	3	548.274	12	A	40.524	5.92229e+08	5.07759e+08	1.78002e+08	1.75367e+08	2.21693e+08	1.95306e+08	2.43041e+08	2.52347e+08	5.49994e+08	1.76684e+08	2.085e+08	2.47694e+08	10.86	1.05445	8.94871	2.65667	0.321248	0.379094	0.450358	-1.63824	-1.39937	-1.15086	-1.54645	-1.10579	-0.676414	-3.11286	-2.63787	-2.22046	-2.92097	-2.15217
687	9480	-3.11286	-2.63787	-2.22046	5.49994e+08	A	10.86	Vdac1	VDAC1	123	voltage-dependent anion-selective channel protein 1	Q60932	http://www.phosphosite.org/proteinAction.do?id=4806&showAllSites=true	LTFDSSFSPNTGKK*	3	548.274	4	A	40.524	5.92229e+08	5.07759e+08	1.78002e+08	1.75367e+08	2.21693e+08	1.95306e+08	2.43041e+08	2.52347e+08	5.49994e+08	1.76684e+08	2.085e+08	2.47694e+08	10.86	1.05445	8.94871	2.65667	0.321248	0.379094	0.450358	-1.63824	-1.39937	-1.15086	-1.54645	-1.10579	-0.676414	-3.11286	-2.63787	-2.22046	-2.92097	-2.15217
688	9492	-3.06836	-2.6571	-1.97936	2.0294e+07	A	23.0437	Vdac1	VDAC1	§265	voltage-dependent anion-selective channel protein 1	Q60932	http://www.phosphosite.org/proteinAction.do?id=4806&showAllSites=true	VNNSSLIGLGYTQTLK*PGIK	3	739.746	7	A	54.1911	2.07443e+07	1.98436e+07	5.53624e+06	7.69164e+06	7.45546e+06	7.81981e+06	9.58292e+06	1.09227e+07	2.0294e+07	6.61394e+06	7.63763e+06	1.02528e+07	3.13839	23.0437	3.3732	9.23991	0.325907	0.37635	0.505214	-1.61747	-1.40985	-0.985033	-1.52568	-1.11628	-0.51059	-3.06836	-2.6571	-1.97936	-2.87922	-2.16787
689	9494	-3.06836	-2.6571	-1.97936	2.0294e+07	A	23.0437	Vdac1	VDAC1	269	voltage-dependent anion-selective channel protein 1	Q60932	http://www.phosphosite.org/proteinAction.do?id=4806&showAllSites=true	VNNSSLIGLGYTQTLKPGIK*	3	739.746	2	A	54.1911	2.07443e+07	1.98436e+07	5.53624e+06	7.69164e+06	7.45546e+06	7.81981e+06	9.58292e+06	1.09227e+07	2.0294e+07	6.61394e+06	7.63763e+06	1.02528e+07	3.13839	23.0437	3.3732	9.23991	0.325907	0.37635	0.505214	-1.61747	-1.40985	-0.985033	-1.52568	-1.11628	-0.51059	-3.06836	-2.6571	-1.97936	-2.87922	-2.16787
690	9500	-4.3095	-2.0236	-2.0652	4.254e+07	A	13.4795	Vdac1	VDAC1	§279	voltage-dependent anion-selective channel protein 1	Q60932	http://www.phosphosite.org/proteinAction.do?id=4806&showAllSites=true	LTLSALLDGK*NVNAGGHK	4	481.267	21	A	51.9833	4.45084e+07	4.05715e+07	1.08121e+07	8.93034e+06	2.21677e+07	1.98761e+07	2.09126e+07	2.02843e+07	4.254e+07	9.87121e+06	2.10219e+07	2.05984e+07	6.54406	13.4795	7.70815	2.15668	0.232046	0.494169	0.484214	-2.10752	-1.01692	-1.04628	-2.01573	-0.723347	-0.571842	-4.3095	-2.0236	-2.0652	-4.04385	-1.65101
691	9527	-1.95292	-2.52932	-1.957	1.51891e+08	A	21.197	Vdac1	VDAC1	§66	voltage-dependent anion-selective channel protein 1	Q60932	http://www.phosphosite.org/proteinAction.do?id=4806&showAllSites=true	TKSENGLEFTSSGSANTETTK*VNGSLETK	4	783.63	94	A	36.8182	1.60493e+08	1.43288e+08	8.94337e+07	6.61186e+07	6.06723e+07	5.94317e+07	7.53197e+07	7.99087e+07	1.51891e+08	7.77762e+07	6.0052e+07	7.76142e+07	8.00981	21.197	1.46086	4.18075	0.512054	0.395364	0.510987	-0.965633	-1.33875	-0.96864	-0.873841	-1.04517	-0.494198	-1.95292	-2.52932	-1.957	-1.83254	-2.06361
692	9539	-3.53732	-2.02498	-1.77859	8.43542e+06	A	14.583	Vdac2	VDAC2	§278	voltage-dependent anion-selective channel protein 2	Q60930	http://www.phosphosite.org/proteinAction.do?id=9588&showAllSites=true	LTLSALVDGK*SFNAGGHK	3	643.678	18	A	52.3182	9.30526e+06	7.56558e+06	2.57412e+06	2.19527e+06	4.26791e+06	4.06344e+06	4.93114e+06	4.55435e+06	8.43542e+06	2.38469e+06	4.16568e+06	4.74275e+06	14.583	11.2336	3.47077	5.61773	0.2827	0.493832	0.562242	-1.82266	-1.01791	-0.830737	-1.73086	-0.724331	-0.356294	-3.53732	-2.02498	-1.77859	-3.31927	-1.65213
693	9548	-2.46458	-2.0527	-1.92526	7.35358e+07	A	8.09419	Vdac2	VDAC2	§65	voltage-dependent anion-selective channel protein 2	Q60930	http://www.phosphosite.org/proteinAction.do?id=9588&showAllSites=true	SCSGVEFSTSGSSNTDTGK*VSGTLETK	3	946.43	50	A	37.8969	7.48106e+07	7.22609e+07	3.15448e+07	2.81294e+07	3.66019e+07	3.50459e+07	3.78706e+07	3.85197e+07	7.35358e+07	2.98371e+07	3.58239e+07	3.81952e+07	2.45178	8.09419	3.07123	1.20176	0.405749	0.487163	0.519409	-1.30134	-1.03752	-0.945056	-1.20955	-0.743946	-0.470613	-2.46458	-2.0527	-1.92526	-2.31265	-1.67475
694	9570	-2.34676	-2.54118	-2.37049	7.66517e+07	A	18.2137	Vdac3; Vdac3	VDAC3; VDAC3 iso2	§163; §164	voltage-dependent anion-selective channel protein 3 isoform 1	Q60931; Q5EBQ0	http://www.phosphosite.org/proteinAction.do?id=4345&showAllSites=true	SK*LSQNNFALGYK	3	528.611	18	A	39.1452	7.59806e+07	7.73227e+07	3.68693e+07	2.84561e+07	3.02361e+07	3.00916e+07	3.27426e+07	3.19291e+07	7.66517e+07	3.26627e+07	3.01639e+07	3.23358e+07	1.23811	18.2137	0.338795	1.77905	0.426119	0.393519	0.421854	-1.23067	-1.3455	-1.24518	-1.13888	-1.05192	-0.77074	-2.34676	-2.54118	-2.37049	-2.2021	-2.07329
695	9578	-5.15544	-1.8814	-2.28701	2.12035e+06	A	41.0469	Vdac3; Vdac3	VDAC3; VDAC3 iso2	226; 227	voltage-dependent anion-selective channel protein 3 isoform 1	Q60931; Q5EBQ0	http://www.phosphosite.org/proteinAction.do?id=4345&showAllSites=true	YK*LDCR	3	323.492	3	A	19.1148	2.73577e+06	1.50493e+06	499975	322592	1.15766e+06	1.09635e+06	917825	936432	2.12035e+06	411284	1.127e+06	927128	41.0469	30.4969	3.84695	1.41917	0.19397	0.531518	0.437253	-2.3661	-0.91181	-1.19346	-2.27431	-0.618233	-0.719019	-5.15544	-1.8814	-2.28701	-4.83765	-1.53499
696	9580	-2.58663	-1.92676	-1.89959	1.92882e+07	A	11.655	Vdac3; Vdac3	VDAC3; VDAC3 iso2	§266; §267	voltage-dependent anion-selective channel protein 3 isoform 1	Q60931; Q5EBQ0	http://www.phosphosite.org/proteinAction.do?id=4345&showAllSites=true	LTLSALIDGK*NFNAGGHK	4	493.267	13	A	55.2931	2.00866e+07	1.84898e+07	7.56502e+06	7.34876e+06	9.18568e+06	1.08357e+07	9.7542e+06	1.05536e+07	1.92882e+07	7.45689e+06	1.00107e+07	1.01539e+07	5.85361	2.05062	11.655	5.56696	0.386604	0.519006	0.526431	-1.37107	-0.946176	-0.925684	-1.27928	-0.652599	-0.451242	-2.58663	-1.92676	-1.89959	-2.42718	-1.572
697	9585	-2.16489	-2.83991	-2.29618	7.46079e+07	A	16.2211	Vdac3	VDAC3	§53	voltage-dependent anion-selective channel protein 3 isoform 1	Q60931	http://www.phosphosite.org/proteinAction.do?id=4345&showAllSites=true	SCSGVEFSTSGHAYTDTGK*ASGNLETK	4	727.078	37	A	34.2805	7.52158e+07	7.40001e+07	3.84155e+07	3.05098e+07	2.65691e+07	2.59734e+07	3.29629e+07	3.20214e+07	7.46079e+07	3.44627e+07	2.62712e+07	3.24922e+07	1.15223	16.2211	1.6033	2.04903	0.461917	0.352124	0.435506	-1.11429	-1.50585	-1.19924	-1.0225	-1.21227	-0.724794	-2.16489	-2.83991	-2.29618	-2.03144	-2.31702
698	9593	-3.68602	-2.05272	-1.95002	1.45019e+07	A	12.335	Vdac3; Vdac3	VDAC3; VDAC3 iso2	§63; §64	voltage-dependent anion-selective channel protein 3 isoform 1	Q60931; Q5EBQ0	http://www.phosphosite.org/proteinAction.do?id=4345&showAllSites=true	YK*VCNYGLTFTQK	3	579.287	11	A	45.101	1.52322e+07	1.37716e+07	4.2282e+06	3.64041e+06	7.68093e+06	6.44854e+06	7.25759e+06	7.61601e+06	1.45019e+07	3.93431e+06	7.06474e+06	7.4368e+06	7.12154	10.5642	12.335	3.40788	0.271296	0.487159	0.512815	-1.88206	-1.03754	-0.963489	-1.79027	-0.743958	-0.489047	-3.68602	-2.05272	-1.95002	-3.4588	-1.67476
699	9613	-1.67886	-2.537	-1.55412	4.60391e+06	A	8.66965	Wfs1	WFS1	§279	wolframin	P56695	http://www.phosphosite.org/proteinAction.do?id=10127&showAllSites=true	GIIPTNLFLQDEDEDEDELAGK*SPEDLPLR	3	1161.57	4	A	76.6069	4.32239e+06	4.88543e+06	2.57417e+06	2.9104e+06	1.8527e+06	1.77672e+06	2.97202e+06	2.95277e+06	4.60391e+06	2.74228e+06	1.81471e+06	2.96239e+06	8.64764	8.66965	2.96074	0.459572	0.595642	0.394166	0.643451	-0.747483	-1.34312	-0.636098	-0.655692	-1.04955	-0.161655	-1.67886	-2.537	-1.55412	-1.57537	-2.06988
700	9633	-2.71353	-2.98734	-1.80745	488884	A	53.9892	Zmpste24	ZMPSTE24	§46	CAAX prenyl protease 1 homolog	Q80W54	http://www.phosphosite.org/proteinAction.do?id=2617213&showAllSites=true	IYK*TTTR	2	498.777	2	A	13.1877	675521	302247	131250	229080	189745	137558	288042	252923	488884	180165	163652	270483	53.9892	38.3961	22.5489	9.18091	0.368524	0.334745	0.553266	-1.44017	-1.57886	-0.853954	-1.34838	-1.28529	-0.379512	-2.71353	-2.98734	-1.80745	-2.54626	-2.4373
701	Transcriptional regulator
702	9679	-2.76876	1.13478	-1.37766	1.64122e+06	A	24.0554	Anp32a; Anp32b	ANP32A; ANP32B	§68; §68	acidic leucine-rich nuclear phosphoprotein 32 family member A	O35381; Q9EST5	http://www.phosphosite.org/proteinAction.do?id=12708&showAllSites=true	K*LELSENR	2	551.796	6	A	21.9747	1.34592e+06	1.54667e+06	433510	611215	1.47514e+06	1.80731e+06	1.0418e+06	1.05784e+06	1.4463e+06	522363	1.64122e+06	1.04982e+06	9.81465	24.0554	14.3112	1.08004	0.361173	1.13478	0.725869	-1.46924	0.182409	-0.462218	-1.37745	0.475987	0.0122242	-2.76876	1.13478	-1.37766	-2.59808	1.39087
703	9756	1.01281	-4.99825	-2.96608	1.3633e+06	A	45.1154	Csda; Csda	NF-GMB; NF-GMB iso2	339; 270	DNA-binding protein A short isoform	Q9JKB3; Q9JKB3-2	http://www.phosphosite.org/proteinAction.do?id=3520&showAllSites=true	SRPLNAVSQDGK*ETK	3	581.971	3	A	17.469	1.68592e+06	1.00621e+06	1.79822e+06	928390	325301	213313	560745	346891	1.34606e+06	1.3633e+06	269307	453818	35.7062	45.1154	29.4042	33.3213	1.01281	0.20007	0.337145	0.0183613	-2.32142	-1.56856	0.110153	-2.02784	-1.09412	1.01281	-4.99825	-2.96608	1.07934	-4.07795
704	9787	-3.63753	-1.8034	-2.28912	2.33764e+06	A	28.8036	E2f3	E2F3	204	transcription factor E2F3	O35261	http://www.phosphosite.org/proteinAction.do?id=12305&showAllSites=true	NKAAEVLK*	3	329.526	2	A	14.7634	2.60635e+06	2.06893e+06	771312	513975	1.56025e+06	1.03223e+06	942470	1.09992e+06	2.33764e+06	642644	1.29624e+06	1.02119e+06	16.2564	28.315	28.8036	10.9023	0.274912	0.554509	0.436849	-1.86296	-0.850717	-1.19479	-1.77117	-0.557139	-0.720352	-3.63753	-1.8034	-2.28912	-3.4133	-1.47135
705	9839	-2.77985	-1.15684	-1.50546	5.74462e+06	A	14.6084	Hnrnpu	hnRNP U	§241	heterogeneous nuclear ribonucleoprotein U	Q8VEK3	http://www.phosphosite.org/proteinAction.do?id=5634&showAllSites=true	GYFEYIEENK*YSR	3	604.613	2	A	49.4161	5.73136e+06	5.75787e+06	2.09451e+06	2.03853e+06	4.89162e+06	5.03995e+06	3.42169e+06	4.21002e+06	5.74462e+06	2.06652e+06	4.96578e+06	3.81585e+06	0.326323	1.91571	2.11215	14.6084	0.359731	0.864423	0.664248	-1.47501	-0.210191	-0.590207	-1.38322	0.0833867	-0.115764	-2.77985	-1.15684	-1.50546	-2.60849	1.0595
706	9840	-1.58506	-1.40337	-2.52731	417410	H	11.8653	Hnrnpu	hnRNP U	307	heterogeneous nuclear ribonucleoprotein U	Q8VEK3	http://www.phosphosite.org/proteinAction.do?id=5634&showAllSites=true	ASYGVSK*GK	2	505.767	15	H	14.4	414460	420360	263340		322390	272480	151320	179000	417410	263340	297435	165160	0.99948		11.8653	11.8508	0.63089	0.712573	0.395678	-0.664538	-0.488891	-1.3376	-0.572747	-0.195313	-0.863158	-1.58506	-1.40337	-2.52731	-1.48735	-1.14497
707	9851	-2.91453	-1.43823	-1.87429	9.60731e+06	A	8.10413	Hnrnpu	hnRNP U	§492	heterogeneous nuclear ribonucleoprotein U	Q8VEK3	http://www.phosphosite.org/proteinAction.do?id=5634&showAllSites=true	TTWVTK*HAAENPGKYNILGTNTIM#DK	4	759.133	8	A	44.1661	9.34964e+06	9.86499e+06	3.46702e+06	3.12568e+06	6.29717e+06	7.06276e+06	4.99065e+06	5.26102e+06	9.60731e+06	3.29635e+06	6.67996e+06	5.12584e+06	3.79298	7.32229	8.10413	3.72969	0.343109	0.6953	0.533535	-1.54326	-0.524293	-0.906346	-1.45147	-0.230716	-0.431903	-2.91453	-1.43823	-1.87429	-2.73487	-1.17342
708	9861	-2.68568	1.11392	-1.63613	2.33082e+07	A	7.78542	Hnrnpu	hnRNP U	§527	heterogeneous nuclear ribonucleoprotein U	Q8VEK3	http://www.phosphosite.org/proteinAction.do?id=5634&showAllSites=true	QM#ADTGK*LNTLLQR	3	573.633	7	A	42.613	2.07552e+07	2.10938e+07	7.66462e+06	7.91766e+06	2.40857e+07	2.25308e+07	1.2085e+07	1.34931e+07	2.09245e+07	7.79114e+06	2.33082e+07	1.2789e+07	1.14404	2.29656	4.71734	7.78542	0.372345	1.11392	0.611198	-1.42529	0.155646	-0.710288	-1.3335	0.449224	-0.235846	-2.68568	1.11392	-1.63613	-2.52013	1.36531
709	9865	-4.51018	-1.16937	-1.89133	4.06597e+07	A	14.3139	Hnrnpu	hnRNP U	§541	heterogeneous nuclear ribonucleoprotein U	Q8VEK3	http://www.phosphosite.org/proteinAction.do?id=5634&showAllSites=true	APQCLGK*FIEIAAR	3	563.303	15	A	57.6882	4.1157e+07	4.01624e+07	8.59047e+06	9.43971e+06	3.52039e+07	3.43373e+07	1.93221e+07	2.36739e+07	4.06597e+07	9.01509e+06	3.47706e+07	2.1498e+07	1.72967	6.66107	1.76231	14.3139	0.221721	0.855162	0.528729	-2.17319	-0.225731	-0.919399	-2.08139	0.0678462	-0.444956	-4.51018	-1.16937	-1.89133	-4.23216	1.04815
710	9868	-3.00925	-1.45156	-1.93873	1.27826e+06	A	22.4873	Hnrnpu	hnRNP U	585	heterogeneous nuclear ribonucleoprotein U	Q8VEK3	http://www.phosphosite.org/proteinAction.do?id=5634&showAllSites=true	KAVVVCPK*DEDYKQR	3	650.335	5	A	20.295	1.21462e+06	1.34189e+06	492320	357233	784249	976968	742738	575912	1.27826e+06	424776	880609	659325	7.04051	22.4873	15.4748	17.8915	0.332309	0.688914	0.5158	-1.5894	-0.537604	-0.955115	-1.49761	-0.244027	-0.480673	-3.00925	-1.45156	-1.93873	-2.82375	-1.18429
711	9869	-3.00925	-1.45156	-1.93873	1.27826e+06	A	22.4873	Hnrnpu	hnRNP U	§590	heterogeneous nuclear ribonucleoprotein U	Q8VEK3	http://www.phosphosite.org/proteinAction.do?id=5634&showAllSites=true	KAVVVCPKDEDYK*QR	3	650.335	1	A	20.295	1.21462e+06	1.34189e+06	492320	357233	784249	976968	742738	575912	1.27826e+06	424776	880609	659325	7.04051	22.4873	15.4748	17.8915	0.332309	0.688914	0.5158	-1.5894	-0.537604	-0.955115	-1.49761	-0.244027	-0.480673	-3.00925	-1.45156	-1.93873	-2.82375	-1.18429
712	9897	-2.87532	-1.42125	-1.78802	2.33498e+06	A	12.7697	Mepce	BCDIN3	415	7SK snRNA methylphosphate capping enzyme	Q3U465	http://www.phosphosite.org/proteinAction.do?id=11492&showAllSites=true	VLK*PEWFQGR	3	458.582	2	A	45.9708	2.20867e+06	2.4613e+06	885403	738750	1.59182e+06	1.69399e+06	1.34058e+06	1.27122e+06	2.33498e+06	812077	1.6429e+06	1.3059e+06	7.65054	12.7697	4.39719	3.75562	0.347787	0.703604	0.559277	-1.52372	-0.507165	-0.838366	-1.43193	-0.213587	-0.363923	-2.87532	-1.42125	-1.78802	-2.69808	-1.15957
713	9920	-2.3777	-3.35741	-3.57702	2.09882e+06	A	13.0638	Murc	MURC	§265	muscle-related coiled-coil protein	A2AMM0	http://www.phosphosite.org/proteinAction.do?id=19965&showAllSites=true	SISSAAPSK*EAFK	2	718.873	6	A	27.9176	2.02085e+06	2.17679e+06	894869	870546	682877	567384	539377	634124	2.09882e+06	882708	625130	586750	5.2539	1.94846	13.0638	11.4182	0.420574	0.297849	0.279562	-1.24957	-1.74735	-1.83876	-1.15778	-1.45377	-1.36432	-2.3777	-3.35741	-3.57702	-2.23114	-2.73923
714	9924	-1.64443	-2.61671	-1.82063	2.08154e+07	A	25.4254	Murc	MURC	§52	muscle-related coiled-coil protein	A2AMM0	http://www.phosphosite.org/proteinAction.do?id=19965&showAllSites=true	VASVVDSVQASQK*R	3	529.953	16	A	27.2154	2.26892e+07	1.89416e+07	1.49339e+07	1.03824e+07	6.705e+06	9.20461e+06	1.24818e+07	1.03844e+07	2.08154e+07	1.26582e+07	7.9548e+06	1.14331e+07	12.7307	25.4254	22.2192	12.9714	0.608115	0.382159	0.549261	-0.717584	-1.38776	-0.864436	-0.625792	-1.09418	-0.389993	-1.64443	-2.61671	-1.82063	-1.54306	-2.13491
715	9936	-1.17416	-2.92938	-1.54299	4.9361e+07	A	12.923	Murc	MURC	§74	muscle-related coiled-coil protein	A2AMM0	http://www.phosphosite.org/proteinAction.do?id=19965&showAllSites=true	SVQIDLLK*LSQSHSNTGYVVNK	4	636.841	18	A	53.4009	5.1308e+07	4.74141e+07	4.06102e+07	4.34688e+07	1.81101e+07	1.55905e+07	2.90673e+07	3.49138e+07	4.9361e+07	4.20395e+07	1.68503e+07	3.19905e+07	5.5781	4.80821	10.5732	12.923	0.851675	0.341369	0.648094	-0.231625	-1.5506	-0.625726	-0.139834	-1.25702	-0.151283	-1.17416	-2.92938	-1.54299	-1.10178	-2.39002
716	9940	-1.20594	-2.79038	-1.57525	7.5024e+07	A	24.3904	Murc	MURC	§88	muscle-related coiled-coil protein	A2AMM0	http://www.phosphosite.org/proteinAction.do?id=19965&showAllSites=true	LSQSHSNTGYVVNK*LFEK	4	542.03	26	A	45.2194	8.3772e+07	6.62759e+07	7.29416e+07	5.14826e+07	2.86326e+07	2.51406e+07	4.85598e+07	4.66939e+07	7.5024e+07	6.22121e+07	2.68866e+07	4.76268e+07	16.4902	24.3904	9.18377	2.77033	0.82923	0.358374	0.634822	-0.270157	-1.48046	-0.655576	-0.178365	-1.18688	-0.181134	-1.20594	-2.79038	-1.57525	-1.1316	-2.27661
717	9944	-4.0597	-2.17911	-1.89293	1.92307e+06	A	24.6494	Myef2; Myef2	MYEF2; MYEF2 iso3	§108; §108	myelin expression factor 2 isoform 1	Q8C854; Q8C854-3	http://www.phosphosite.org/proteinAction.do?id=18775&showAllSites=true	WQAIK*DLMR	3	425.561	3	A	49.8715	2.19154e+06	1.6546e+06	489459	457937	1.03632e+06	728685	1.14951e+06	882336	1.92307e+06	473698	882503	1.01592e+06	19.7432	4.70552	24.6494	18.5958	0.246323	0.458903	0.528281	-2.02137	-1.12374	-0.920623	-1.92958	-0.830162	-0.446181	-4.0597	-2.17911	-1.89293	-3.80945	-1.77789
718	9953	-2.65954	-1.04984	-2.0457	1.05247e+07	A	11.8671	Myef2; Myef2	MYEF2; MYEF2 iso3	512; 495	myelin expression factor 2 isoform 1	Q8C854; Q8C854-3	http://www.phosphosite.org/proteinAction.do?id=18775&showAllSites=true	LGSK*GNQIFVR	3	444.918	9	A	31.8725	1.11666e+07	9.88287e+06	4.13311e+06	3.78161e+06	1.08663e+07	9.18382e+06	4.86841e+06	5.42123e+06	1.05247e+07	3.95736e+06	1.00251e+07	5.14482e+06	8.62492	6.28064	11.8671	7.59802	0.376005	0.952522	0.488831	-1.41118	-0.0701757	-1.03259	-1.31938	0.223402	-0.558151	-2.65954	-1.04984	-2.0457	-2.49559	1.16748
719	9972	-2.24954	-3.48236	-2.48473	2.652e+07	A	40.5079	Nedd4	NEDD4	§429	E3 ubiquitin-protein ligase NEDD4	P46935	http://www.phosphosite.org/proteinAction.do?id=16559&showAllSites=true	SYYVDHNSK*TTTWSKPTMQDDPR	4	718.581	40	A	32.4401	2.71992e+07	2.58409e+07	1.51659e+07	8.4123e+06	8.77507e+06	6.45602e+06	1.21996e+07	9.14681e+06	2.652e+07	1.17891e+07	7.61554e+06	1.06732e+07	3.62172	40.5079	21.5326	20.2247	0.444535	0.287162	0.402458	-1.16963	-1.80006	-1.31309	-1.07784	-1.50649	-0.838649	-2.24954	-3.48236	-2.48473	-2.11087	-2.84117
720	9979	-1.47269	-1.59689	-2.83414	3.35523e+06	H	29.7842	Nedd4	NEDD4	445	E3 ubiquitin-protein ligase NEDD4	P46935	http://www.phosphosite.org/proteinAction.do?id=16559&showAllSites=true	SK*IPAHLR	3	345.873	10	H	19.4814	3603099	3.10735e+06	2.75812e+06	1.79847e+06	2.21228e+06	1.98992e+06	1.29163e+06	1076090	3.35523e+06	2.2783e+06	2.1011e+06	1.18386e+06	10.4477	29.7842	7.48331	12.8741	0.679029	0.626216	0.352841	-0.558454	-0.675268	-1.50291	-0.466663	-0.381691	-1.02847	-1.47269	-1.59689	-2.83414	-1.38191	-1.30287
721	9987	-1.41574	-1.15686	-2.52549	2.19232e+06	A	37.0017	Nedd4	NEDD4	714	E3 ubiquitin-protein ligase NEDD4	P46935	http://www.phosphosite.org/proteinAction.do?id=16559&showAllSites=true	TGGSEIVVTNK*NKK	3	530.293	3	A	16.163	1.86364e+06	2.52099e+06	1.63653e+06	1.46053e+06	1.61269e+06	2.17744e+06	640951	1.0952e+06	2.19232e+06	1.54853e+06	1.89506e+06	868075	21.2023	8.03661	21.0727	37.0017	0.706346	0.864412	0.395963	-0.501553	-0.210209	-1.33656	-0.409762	0.0833686	-0.86212	-1.41574	-1.15686	-2.52549	-1.32847	1.05949
722	9988	-1.41574	-1.15686	-2.52549	2.19232e+06	A	37.0017	Nedd4	NEDD4	716	E3 ubiquitin-protein ligase NEDD4	P46935	http://www.phosphosite.org/proteinAction.do?id=16559&showAllSites=true	TGGSEIVVTNKNK*K	3	530.293	3	A	16.163	1.86364e+06	2.52099e+06	1.63653e+06	1.46053e+06	1.61269e+06	2.17744e+06	640951	1.0952e+06	2.19232e+06	1.54853e+06	1.89506e+06	868075	21.2023	8.03661	21.0727	37.0017	0.706346	0.864412	0.395963	-0.501553	-0.210209	-1.33656	-0.409762	0.0833686	-0.86212	-1.41574	-1.15686	-2.52549	-1.32847	1.05949
723	10000	-2.64596	-1.15783	-1.57585	3.36306e+06	A	34.5926	Nono	NONO	§192	non-POU domain-containing octamer-binding protein	Q99K48	http://www.phosphosite.org/proteinAction.do?id=8563&showAllSites=true	GRPSGK*GIVEFSGKPAAR	3	643.354	12	A	25.821	2.6785e+06	4.04763e+06	960119	1.58192e+06	2.92254e+06	2.88672e+06	1.99069e+06	2.27755e+06	3.36306e+06	1.27102e+06	2.90463e+06	2.13412e+06	28.7868	34.5926	0.871954	9.50463	0.377935	0.863685	0.634577	-1.40379	-0.211423	-0.656132	-1.312	0.0821541	-0.18169	-2.64596	-1.15783	-1.57585	-2.48285	1.0586
724	10009	-4.3391	-1.68037	-2.37729	1.19076e+06	A	35.3519	Nono	NONO	98	non-POU domain-containing octamer-binding protein	Q99K48	http://www.phosphosite.org/proteinAction.do?id=8563&showAllSites=true	KLFEK*YGK	2	563.816	2	A	23.1567	1.02437e+06	1.35716e+06	205826	343026	714068	703192	405556	596224	1.19076e+06	274426	708630	500890	19.7618	35.3519	1.08525	26.9165	0.230463	0.595106	0.420647	-2.1174	-0.748781	-1.24932	-2.0256	-0.455203	-0.774877	-4.3391	-1.68037	-2.37729	-4.07162	-1.37098
725	10022	-3.24828	-3.60287	-2.79031	5.09698e+06	A	24.987	Peg3	PEG3	289	paternally expressed 3	Q3URU2	http://www.phosphosite.org/proteinAction.do?id=3438122&showAllSites=true	K*KPFECGAEMR	3	489.567	11	A	21.4021	5.99754e+06	4.19642e+06	1.84251e+06	1.29575e+06	1.36314e+06	1.46626e+06	1.88215e+06	1.7712e+06	5.09698e+06	1.56913e+06	1.4147e+06	1.82667e+06	24.987	24.6391	5.15391	4.29489	0.307855	0.277556	0.358383	-1.69968	-1.84915	-1.48043	-1.60789	-1.55557	-1.00598	-3.24828	-3.60287	-2.79031	-3.04805	-2.9395
726	10025	-3.24828	-3.60287	-2.79031	5.09698e+06	A	24.987	Peg3	PEG3	290	paternally expressed 3	Q3URU2	http://www.phosphosite.org/proteinAction.do?id=3438122&showAllSites=true	KK*PFECGAEMR	3	489.567	5	A	21.4021	5.99754e+06	4.19642e+06	1.84251e+06	1.29575e+06	1.36314e+06	1.46626e+06	1.88215e+06	1.7712e+06	5.09698e+06	1.56913e+06	1.4147e+06	1.82667e+06	24.987	24.6391	5.15391	4.29489	0.307855	0.277556	0.358383	-1.69968	-1.84915	-1.48043	-1.60789	-1.55557	-1.00598	-3.24828	-3.60287	-2.79031	-3.04805	-2.9395
727	10027	-4.49473	-4.06345	-4.71362	881968	A	30.478	Peg3	PEG3	381	paternally expressed 3	Q3URU2	http://www.phosphosite.org/proteinAction.do?id=3438122&showAllSites=true	FECK*ECGETFSR	3	555.233	3	A	26.9056	1.06613e+06	697809	153934	238511	190931	243167	183685	190535	881968	196223	217049	187110	29.5293	30.478	17.0174	2.58863	0.222483	0.246096	0.212151	-2.16823	-2.02271	-2.23684	-2.07644	-1.72913	-1.76239	-4.49473	-4.06345	-4.71362	-4.21766	-3.31528
728	10029	-2.3912	-2.19751	-2.7725	6.25523e+06	A	15.9228	Peg3	PEG3	§575	paternally expressed 3	Q3URU2	http://www.phosphosite.org/proteinAction.do?id=3438122&showAllSites=true	EK*LFDFNNAR	3	456.562	4	A	43.6566	6.33886e+06	6.1716e+06	2.91047e+06	2.32141e+06	2.93913e+06	2.7539e+06	2.22317e+06	2.28918e+06	6.25523e+06	2.61594e+06	2.84652e+06	2.25617e+06	1.89076	15.9228	4.60141	2.06883	0.4182	0.455061	0.360685	-1.25773	-1.13587	-1.47119	-1.16594	-0.842289	-0.996744	-2.3912	-2.19751	-2.7725	-2.2438	-1.79289
729	10030	-2.58902	-4.02852	-3.06313	1.07005e+06	A	22.8595	Peg3	PEG3	§597	paternally expressed 3	Q3URU2	http://www.phosphosite.org/proteinAction.do?id=3438122&showAllSites=true	DALMGNSDSSEHQK*NR	3	634.95	2	A	16.6231	1.22415e+06	915948	346496	480109		265618	349331		1.07005e+06	413302	265618	349331	20.3662	22.8595			0.386247	0.24823	0.326464	-1.3724	-2.01025	-1.61501	-1.28061	-1.71667	-1.14056	-2.58902	-4.02852	-3.06313	-2.42942	-3.28677
730	10037	1.34329	-1.11616	-2.5031	7.11106e+06	A	96.5197	Pml; Pml	PML; PML iso2	740; 694	protein PML isoform 1	Q60953; Q60953-2	http://www.phosphosite.org/proteinAction.do?id=5419&showAllSites=true	LGNLAK*TYLAR	3	445.258	2	A	40.7383	5.2985e+06	5.28903e+06	1.19643e+07	2.25778e+06	4.87658e+06	4.60907e+06	1.81455e+06	2.41523e+06	5.29377e+06	7.11106e+06	4.74282e+06	2.11489e+06	0.126536	96.5197	3.98821	20.0836	1.34329	0.895926	0.399505	0.425771	-0.158548	-1.32371	0.517562	0.135029	-0.849272	1.34329	-1.11616	-2.5031	1.43153	1.09811
731	10104	-1.44537	-3.26271	-1.9282	1.06294e+07	A	29.0409	Ptrf; Ptrf	PTRF; PTRF iso3	118; 118	polymerase I and transcript release factor	O54724; Q3U4N4	http://www.phosphosite.org/proteinAction.do?id=4358&showAllSites=true	K*VSVNVKTVR	4	311.692	3	A	20.7471	1.28121e+07	8.44662e+06	8.41069e+06	6.29748e+06	3.61294e+06	2.90273e+06	5.80235e+06	5.22282e+06	1.06294e+07	7.35408e+06	3.25783e+06	5.51259e+06	29.0409	20.3188	15.415	7.43375	0.691865	0.306494	0.518619	-0.531437	-1.70607	-0.947253	-0.439646	-1.41249	-0.472811	-1.44537	-3.26271	-1.9282	-1.35627	-2.66197
732	10106	-1.14543	-3.00954	-1.75966	5.59643e+07	A	20.9655	Ptrf; Ptrf	PTRF; PTRF iso3	§124; §124	polymerase I and transcript release factor	O54724; Q3U4N4	http://www.phosphosite.org/proteinAction.do?id=4358&showAllSites=true	KVSVNVK*TVR	3	415.254	30	A	20.7471	5.88276e+07	5.3101e+07	5.6102e+07	4.16155e+07	1.92563e+07	1.7935e+07	3.27382e+07	3.087e+07	5.59643e+07	4.88587e+07	1.85957e+07	3.18041e+07	7.23558	20.9655	5.0242	4.15369	0.873034	0.332277	0.568292	-0.195891	-1.58954	-0.815295	-0.104099	-1.29596	-0.340852	-1.14543	-3.00954	-1.75966	-1.07482	-2.45541
733	10137	-1.14085	-2.31367	-3.22541	2.24896e+06	A	54.6245	Ptrf	PTRF	260	polymerase I and transcript release factor	O54724	http://www.phosphosite.org/proteinAction.do?id=4358&showAllSites=true	LK*TKENLEK	2	608.848	3	A	13.6342	2.73223e+06	1.7657e+06	2.54558e+06	1.39704e+06	950678	993387	427943	966585	2.24896e+06	1.97131e+06	972033	697264	30.389	41.1978	3.10686	54.6245	0.876543	0.432214	0.310038	-0.190104	-1.21018	-1.68948	-0.0983124	-0.916607	-1.21504	-1.14085	-2.31367	-3.22541	-1.07052	-1.88767
734	10138	-1.14085	-2.31367	-3.22541	2.24896e+06	A	54.6245	Ptrf	PTRF	262	polymerase I and transcript release factor	O54724	http://www.phosphosite.org/proteinAction.do?id=4358&showAllSites=true	LKTK*ENLEK	2	608.848	6	A	13.6342	2.73223e+06	1.7657e+06	2.54558e+06	1.39704e+06	950678	993387	427943	966585	2.24896e+06	1.97131e+06	972033	697264	30.389	41.1978	3.10686	54.6245	0.876543	0.432214	0.310038	-0.190104	-1.21018	-1.68948	-0.0983124	-0.916607	-1.21504	-1.14085	-2.31367	-3.22541	-1.07052	-1.88767
735	10149	2.56303	2.13388	-1.5188	9.51327e+07	A	5.61039	Rara	RARA	190	retinoic acid receptor alpha isoform 2	P11416	http://www.phosphosite.org/proteinAction.do?id=5039&showAllSites=true	LIEK*VR	2	436.272	6	A	21.0163	3.64986e+07	3.7736e+07	9.1947e+07	9.83184e+07	7.60618e+07	8.23461e+07	2.44116e+07	2.44655e+07	3.71173e+07	9.51327e+07	7.92039e+07	2.44386e+07	2.35745	4.73574	5.61039	0.155938	2.56303	2.13388	0.658415	1.35785	1.09348	-0.602931	1.44964	1.38706	-0.128488	2.56303	2.13388	-1.5188	2.7314	2.61545
736	10153	-3.80232	-1.61969	-2.58168	9.45944e+06	A	41.1439	Rbm14	RBM14	§135	RNA-binding protein 14	Q8C2Q3	http://www.phosphosite.org/proteinAction.do?id=6039&showAllSites=true	AAIAQLNGK*EVK	3	452.593	10	A	28.0391	1.0043e+07	8.87586e+06	3.21159e+06	1.76403e+06	5.6927e+06	5.98783e+06	3.50732e+06	3.82081e+06	9.45944e+06	2.48781e+06	5.84027e+06	3.66406e+06	8.72482	41.1439	3.57326	6.04994	0.262997	0.617401	0.387344	-1.92688	-0.695721	-1.36831	-1.83509	-0.402144	-0.893869	-3.80232	-1.61969	-2.58168	-3.56793	-1.32147
737	10154	-3.80232	-1.61969	-2.58168	9.45944e+06	A	41.1439	Rbm14	RBM14	138	RNA-binding protein 14	Q8C2Q3	http://www.phosphosite.org/proteinAction.do?id=6039&showAllSites=true	AAIAQLNGKEVK*	3	452.593	1	A	28.0391	1.0043e+07	8.87586e+06	3.21159e+06	1.76403e+06	5.6927e+06	5.98783e+06	3.50732e+06	3.82081e+06	9.45944e+06	2.48781e+06	5.84027e+06	3.66406e+06	8.72482	41.1439	3.57326	6.04994	0.262997	0.617401	0.387344	-1.92688	-0.695721	-1.36831	-1.83509	-0.402144	-0.893869	-3.80232	-1.61969	-2.58168	-3.56793	-1.32147
738	10157	-4.01581	-2.07981	-2.76323	5.69412e+06	A	39.5928	Rbm14	RBM14	§149	RNA-binding protein 14	Q8C2Q3	http://www.phosphosite.org/proteinAction.do?id=6039&showAllSites=true	INVELSTK*GQK	3	444.249	9	A	27.14	6.19729e+06	5.19095e+06	1.81489e+06	1.02096e+06	2.76909e+06	2.70653e+06	2.05111e+06	2.07024e+06	5.69412e+06	1.41793e+06	2.73781e+06	2.06067e+06	12.4969	39.5928	1.61575	0.656433	0.249016	0.480813	0.361895	-2.00569	-1.05645	-1.46636	-1.9139	-0.762876	-0.991914	-4.01581	-2.07981	-2.76323	-3.76826	-1.69687
739	10188	-2.59258	-1.21171	-1.74158	1.90447e+06	H	15.4449	Rpl7a	RPL7A	§150	60S ribosomal protein L7a	P12970	http://www.phosphosite.org/proteinAction.do?id=22838&showAllSites=true	AGVNTVTTLVENK*K	3	529.962	4	H	39.9795	2.08266e+06	1.72629e+06	790692	678480	1743378	1.40008e+06	1125200	1061870	1.90447e+06	734586	1.57173e+06	1093535	13.2314	10.8015	15.4449	4.09507	0.385716	0.825282	0.574193	-1.37439	-0.277042	-0.800393	-1.2826	0.0165355	-0.32595	-2.59258	-1.21171	-1.74158	-2.43277	1.01153
740	10189	-2.59258	-1.21171	-1.74158	1.90447e+06	H	15.4449	Rpl7a	RPL7A	151	60S ribosomal protein L7a	P12970	http://www.phosphosite.org/proteinAction.do?id=22838&showAllSites=true	AGVNTVTTLVENKK*	3	529.962	2	H	39.9795	2.08266e+06	1.72629e+06	790692	678480	1743378	1.40008e+06	1125200	1061870	1.90447e+06	734586	1.57173e+06	1093535	13.2314	10.8015	15.4449	4.09507	0.385716	0.825282	0.574193	-1.37439	-0.277042	-0.800393	-1.2826	0.0165355	-0.32595	-2.59258	-1.21171	-1.74158	-2.43277	1.01153
741	10190	-2.96161	-1.26502	-1.76341	2.55274e+06	A	12.0461	Rpl7a	RPL7A	197	60S ribosomal protein L7a	P12970	http://www.phosphosite.org/proteinAction.do?id=22838&showAllSites=true	K*TCTTVAFTQVNSEDKGALAK	3	795.069	10	A	35.3574	2.71009e+06	2.3954e+06	810860	913031	1.84606e+06	2.18984e+06	1.56704e+06	1.3282e+06	2.55274e+06	861945	2.01795e+06	1.44762e+06	8.71704	8.3817	12.0461	11.6662	0.337654	0.790502	0.567085	-1.56638	-0.339159	-0.818364	-1.47459	-0.0455814	-0.343921	-2.96161	-1.26502	-1.76341	-2.77904	-1.0321
742	10226	-1.37875	-1.90937	-3.56946	617123	A	–	Sfpq	PSF	283	splicing factor, proline- and glutamine-rich	Q8VIJ6	http://www.phosphosite.org/proteinAction.do?id=5010&showAllSites=true	RPGEK*TYTQR	3	450.569	2	A	12.5369	617123		447597		323207			172890	617123	447597	323207	172890					0.725296	0.523732	0.280155	-0.463359	-0.933099	-1.8357	-0.371567	-0.639522	-1.36126	-1.37875	-1.90937	-3.56946	-1.29376	-1.55781
743	10237	-3.21082	-1.30654	-1.6533	3.78323e+06	A	23.967	Smarca2; Smarca4	SMARCA2; SMARCA4	1188; 1213	probable global transcription activator SNF2L2 isoform 1	Q6DIC0; Q3TKT4	http://www.phosphosite.org/proteinAction.do?id=11054&showAllSites=true	LCTVNSVEEK*ILAAAK	3	620.668	4	A	62.9405	3.5975e+06	3.96897e+06	1.29962e+06	1.05693e+06	2.85e+06	2.94121e+06	1.90049e+06	2.67609e+06	3.78323e+06	1.17828e+06	2.8956e+06	2.28829e+06	6.94289	14.564	2.22723	23.967	0.311447	0.765378	0.60485	-1.68294	-0.385756	-0.725351	-1.59115	-0.0921784	-0.250908	-3.21082	-1.30654	-1.6533	-3.0129	-1.06598
744	10240	-2.47405	-1.1728	-1.5387	1.66275e+06	A	33.4503	Smarca2; Smarca4	SMARCA2; SMARCA4	1194; 1219	probable global transcription activator SNF2L2 isoform 1	Q6DIC0; Q3TKT4	http://www.phosphosite.org/proteinAction.do?id=11054&showAllSites=true	ILAAAK*YK	3	331.203	8	A	22.2969	1.90682e+06	1.41868e+06	831039	513108	1.57936e+06	1.25615e+06	1.16547e+06	995762	1.66275e+06	672074	1.41776e+06	1.08062e+06	20.759	33.4503	16.1203	11.1053	0.404195	0.852659	0.6499	-1.30688	-0.22996	-0.621711	-1.21509	0.0636174	-0.147269	-2.47405	-1.1728	-1.5387	-2.32155	1.04508
745	10320	-2.81829	-1.59959	-1.54443	594040	A	47.934	Uba3	UBA3	§86	NEDD8-activating enzyme E1 catalytic subunit isoform 2	Q8C878	http://www.phosphosite.org/proteinAction.do?id=1298827&showAllSites=true	VLVIGAGGLGCELLK*NLALSGFR	3	824.465	2	A	92.7435	596676	591403	139338	282223	386459	356282	351292	417974	594040	210780	371370	384633	0.627596	47.934	5.74587	12.2588	0.354826	0.625161	0.647487	-1.49482	-0.677701	-0.627076	-1.40303	-0.384124	-0.152633	-2.81829	-1.59959	-1.54443	-2.64456	-1.30507
746	10321	-1.58825	-2.64781	-2.20219	5.42751e+06	A	13.4107	Ube2l3	UBE2L3	§82	ubiquitin-conjugating enzyme E2 L3	P68037	http://www.phosphosite.org/proteinAction.do?id=17492&showAllSites=true	IYHPNIDEK*GQVCLPVISAENWKPATK	4	806.166	3	A	55.5063	5.67706e+06	5.17796e+06	3.30434e+06	3.53022e+06	1.85543e+06	2.24419e+06	2.57327e+06	2.35593e+06	5.42751e+06	3.41728e+06	2.04981e+06	2.4646e+06	6.50242	4.67385	13.4107	6.23542	0.629622	0.37767	0.454094	-0.667442	-1.4048	-1.13894	-0.57565	-1.11122	-0.664494	-1.58825	-2.64781	-2.20219	-1.49035	-2.16029
747	10352	4.33657	5.06131	1.79466	2.43745e+06	A	46.5639	Zfp874b	Zfp874b	395	regulator of sex-limitation candidate 16	Q7M6X2	http://www.phosphosite.org/proteinAction.do?id=29521398&showAllSites=true	TEEKPYKCEECDK*	4	458.197	3	A	50.7368	568413	394759	2.77606e+06	1.4008e+06	2.64136e+06	2.23355e+06	848715	879852	481586	2.08843e+06	2.43745e+06	864284	25.4974	46.5639	11.8307	2.54745	4.33657	5.06131	1.79466	2.11655	2.33951	0.843712	2.20834	2.63309	1.31815	4.33657	5.06131	1.79466	4.62145	6.20352
748	Translation
749	10378	-1.85841	-3.30095	-2.512	794513	A	2.95386	Eef1a1	eEF1A1	§385	elongation factor 1-alpha 1	P10126	http://www.phosphosite.org/proteinAction.do?id=3354&showAllSites=true	SGK*KLEDGPK	2	586.817	8	A	11.672	800543	788483	427522		240692		322893	309680	794513	427522	240692	316286	1.07335			2.95386	0.538094	0.302943	0.398089	-0.89407	-1.72288	-1.32884	-0.802279	-1.4293	-0.854396	-1.85841	-3.30095	-2.512	-1.74385	-2.69316
750	10446	-1.80902	-5.95057	-1.73392	1.99165e+06	A	55.0766	Eif3c	eIF3C	§529	eukaryotic translation initiation factor 3 subunit C	Q8R1B4	http://www.phosphosite.org/proteinAction.do?id=4414&showAllSites=true	QLTPPEGSSK*SEQDQAENEGEDSAVLMER	3	1092.49	7	A	42.477	2.48294e+06	1.50037e+06	1.52331e+06	678597	465049	204351	1.05622e+06	1.24106e+06	1.99165e+06	1.10096e+06	334700	1.14864e+06	34.8845	54.2533	55.0766	11.3784	0.552784	0.168051	0.576727	-0.855211	-2.57303	-0.794041	-0.76342	-2.27945	-0.319598	-1.80902	-5.95057	-1.73392	-1.69751	-4.85493
751	10450	-2.56637	-4.76637	-1.61818	4.29287e+06	A	33.9181	Eif3c	eIF3C	748	eukaryotic translation initiation factor 3 subunit C	Q8R1B4	http://www.phosphosite.org/proteinAction.do?id=4414&showAllSites=true	MGDWK*TCHSFIINEK	3	660.642	6	A	43.7437	4.95914e+06	3.62659e+06	2.07392e+06	1.27155e+06	848176	953141	2.67107e+06	2.63474e+06	4.29287e+06	1.67274e+06	900659	2.6529e+06	21.9493	33.9181	8.24077	0.968383	0.389655	0.209803	0.61798	-1.35973	-2.25289	-0.694369	-1.26794	-1.95931	-0.219926	-2.56637	-4.76637	-1.61818	-2.40817	-3.88877
752	10475	-3.09041	1.33368	-1.44985	1.73379e+06	A	28.4994	Eif4g2	eIF4G2	812	eukaryotic translation initiation factor 4 gamma 2 isoform 2	Q62448	http://www.phosphosite.org/proteinAction.do?id=3102&showAllSites=true	QLLLSFK*PVM#QK	3	521.297	2	A	51.0436	1.34194e+06	1.25806e+06	355002	486313	1.54857e+06	1.91901e+06	715954	1.07734e+06	1.3e+06	420657	1.73379e+06	896648	4.56256	22.0728	15.1078	28.4994	0.323582	1.33368	0.689728	-1.6278	0.415417	-0.535901	-1.53601	0.708994	-0.0614581	-3.09041	1.33368	-1.44985	-2.8999	1.63466
753	10525	2.77322	2.13075	2.15212	1.21499e+08	A	17.6315	Gm6139; Rps2	Gm6139; RPS2	58; §58	PREDICTED: 40S ribosomal protein S2-like isoform 1	D3YWA0; P25444	http://www.phosphosite.org/proteinAction.do?id=26364409&showAllSites=true	AEDK*EWIPVTK	3	477.249	19	A	37.5806	4.59907e+07	4.16324e+07	1.36647e+08	1.06351e+08	8.82702e+07	9.84328e+07	9.64055e+07	9.21696e+07	4.38115e+07	1.21499e+08	9.33515e+07	9.42875e+07	7.03415	17.6315	7.69789	3.17675	2.77322	2.13075	2.15212	1.47156	1.09136	1.10576	1.56336	1.38494	1.5802	2.77322	2.13075	2.15212	2.9554	2.61161
754	10562	-2.57686	1.24464	-1.62284	1.78978e+06	A	60.5794	Rpl10a	RPL10A	§133	60S ribosomal protein L10a	P53026	http://www.phosphosite.org/proteinAction.do?id=14301&showAllSites=true	AGK*FPSLLTHNENM#VAK	3	663.007	4	A	38.4037	1.02945e+06	1.84653e+06	318998	797084	1.79921e+06	1.78035e+06	691208	1.08098e+06	1.43799e+06	558041	1.78978e+06	886093	40.1782	60.5794	0.744929	31.1038	0.38807	1.24464	0.616202	-1.36561	0.315729	-0.698525	-1.27382	0.609306	-0.224083	-2.57686	1.24464	-1.62284	-2.41801	1.52553
755	10592	-3.05752	-1.27495	-1.69653	1.92527e+07	A	8.30044	Rpl13a	RPL13A	§25	60S ribosomal protein L13a	P19253	http://www.phosphosite.org/proteinAction.do?id=11037&showAllSites=true	LAAIVAK*QVLLGR	3	489.312	8	A	54.4176	2.03826e+07	1.81227e+07	6.08581e+06	6.50781e+06	1.49505e+07	1.5251e+07	1.09355e+07	1.17611e+07	1.92527e+07	6.29681e+06	1.51007e+07	1.13483e+07	8.30044	4.7389	1.40714	5.14415	0.327062	0.784346	0.589439	-1.61236	-0.350439	-0.762585	-1.52057	-0.0568614	-0.288142	-3.05752	-1.27495	-1.69653	-2.86905	-1.0402
756	10593	-3.53185	-1.31353	-1.94577	4.13471e+06	A	14.7395	Rpl13a	RPL13A	§53	60S ribosomal protein L13a	P19253	http://www.phosphosite.org/proteinAction.do?id=11037&showAllSites=true	LK*YLAFLR	3	379.897	7	A	56.6671	4.28915e+06	3.98026e+06	1.29271e+06	1.04868e+06	3.39871e+06	2.89687e+06	2.31773e+06	1.9322e+06	4.13471e+06	1.17069e+06	3.14779e+06	2.12497e+06	5.28247	14.7395	11.2733	12.8288	0.283138	0.761309	0.513934	-1.82042	-0.393446	-0.960345	-1.72863	-0.0998683	-0.485902	-3.53185	-1.31353	-1.94577	-3.31413	-1.07168
757	10618	-3.12179	-1.2196	-1.7879	2.23545e+07	A	17.8283	Rpl18	RPL18	§30	60S ribosomal protein L18	P35980	http://www.phosphosite.org/proteinAction.do?id=23548&showAllSites=true	LLVK*LYR	3	340.218	13	A	40.1616	2.51726e+07	1.95364e+07	7.65267e+06	6.66893e+06	1.83009e+07	1.83577e+07	1.23017e+07	1.27048e+07	2.23545e+07	7.1608e+06	1.83293e+07	1.25032e+07	17.8283	9.7141	0.218851	2.27961	0.320329	0.819939	0.559317	-1.64237	-0.286412	-0.838263	-1.55058	0.00716503	-0.36382	-3.12179	-1.2196	-1.7879	-2.92935	1.00498
758	10674	-2.99019	-1.77419	-1.47579	5.8293e+06	A	21.1503	Rpl21	RPL21	§21	60S ribosomal protein L21	O09167	http://www.phosphosite.org/proteinAction.do?id=8984&showAllSites=true	K*HGVVPLATYMR	3	495.938	4	A	37.5806	5.15069e+06	6.50791e+06	1.95544e+06	1.94351e+06	2.79423e+06	3.77699e+06	4.5235e+06	3.3764e+06	5.8293e+06	1.94947e+06	3.28561e+06	3.94995e+06	16.4633	0.432828	21.1503	20.535	0.334427	0.563638	0.677603	-1.58024	-0.82716	-0.561489	-1.48845	-0.533583	-0.0870462	-2.99019	-1.77419	-1.47579	-2.80587	-1.44752
759	10681	-3.2722	-1.38924	-1.6894	1.37832e+07	A	11.8739	Rpl21	RPL21	§78	60S ribosomal protein L21	O09167	http://www.phosphosite.org/proteinAction.do?id=8984&showAllSites=true	VYNVTQHAVGIIVNK*QVK	4	531.804	7	A	45.0417	1.48931e+07	1.26732e+07	3.85853e+06	4.56586e+06	1.013e+07	9.71269e+06	8.18666e+06	8.13059e+06	1.37832e+07	4.2122e+06	9.92134e+06	8.15862e+06	11.3882	11.8739	2.97411	0.485921	0.305604	0.719816	0.591927	-1.71026	-0.4743	-0.756509	-1.61847	-0.180723	-0.282067	-3.2722	-1.38924	-1.6894	-3.07049	-1.13345
760	10725	-2.3518	-2.02754	-3.10235	2.41253e+06	A	28.961	Rpl26	RPL26	§63	60S ribosomal protein L26	P61255	http://www.phosphosite.org/proteinAction.do?id=17694&showAllSites=true	GHYK*GQQIGK	3	410.551	8	A	12.6727	2.41253e+06		1.02582e+06		1.43355e+06	946208	760053	795237	2.41253e+06	1.02582e+06	1.18988e+06	777645			28.961	3.19919	0.425205	0.493208	0.322336	-1.23377	-1.01973	-1.63336	-1.14198	-0.726156	-1.15892	-2.3518	-2.02754	-3.10235	-2.20683	-1.65423
761	10738	-2.63323	-1.29084	-1.60288	1.24218e+06	A	52.6583	Rpl28	RPL28	§122	60S ribosomal protein L28	P41105	http://www.phosphosite.org/proteinAction.do?id=23250&showAllSites=true	SQK*PVVVK	3	333.538	7	A	15.8188	1.7047e+06	779652	612089	331374	992058	932541	755954	793976	1.24218e+06	471732	962299	774965	52.6583	42.0781	4.37333	3.46931	0.379762	0.774688	0.623876	-1.39683	-0.368314	-0.680668	-1.30504	-0.0747363	-0.206225	-2.63323	-1.29084	-1.60288	-2.47091	-1.05317
762	10743	-3.10906	-1.42558	-1.81265	2.7851e+06	A	43.0049	Rpl28	RPL28	§22	60S ribosomal protein L28	P41105	http://www.phosphosite.org/proteinAction.do?id=23250&showAllSites=true	NK*QTYSTEPNNLK	3	550.941	7	A	20.7987	3.18577e+06	2.38443e+06	1.1682e+06	623396	1.92086e+06	1.98646e+06	1.64409e+06	1.42887e+06	2.7851e+06	895800	1.95366e+06	1.53648e+06	20.3453	43.0049	2.37429	9.90463	0.32164	0.701468	0.551679	-1.63648	-0.511551	-0.858099	-1.54469	-0.217974	-0.383657	-3.10906	-1.42558	-1.81265	-2.91741	-1.1631
763	10761	-2.51365	-1.14917	-1.6236	3.45873e+06	A	17.671	Rpl3; Rpl3	RPL3 var1; RPL3	103; 103	60S ribosomal protein L3	P27659_VAR_CAA68370; P27659	http://www.phosphosite.org/proteinAction.do?id=25090500&showAllSites=true	TFK*TVFAEHISDECKR	4	521.257	13	A	39.5954	3.12482e+06	3.79264e+06	1.54402e+06	1.20794e+06	2.63368e+06	3.38583e+06	2.23826e+06	2.0223e+06	3.45873e+06	1.37598e+06	3.00976e+06	2.13028e+06	13.6531	17.2705	17.671	7.16845	0.397828	0.870191	0.615914	-1.32978	-0.200596	-0.699199	-1.23799	0.0929815	-0.224756	-2.51365	-1.14917	-1.6236	-2.3587	1.06657
764	10763	-3.06878	-1.36171	-1.96818	3.58358e+06	A	14.0768	Rpl3; Rpl3	RPL3 var1; RPL3	§115; §115	60S ribosomal protein L3	P27659_VAR_CAA68370; P27659	http://www.phosphosite.org/proteinAction.do?id=25090500&showAllSites=true	TVFAEHISDECK*R	3	569.27	8	A	28.255	3.22688e+06	3.94029e+06	1.16149e+06	1.17402e+06	2.58498e+06	2.67836e+06	1.93072e+06	1.7108e+06	3.58358e+06	1.16776e+06	2.63167e+06	1.82076e+06	14.0768	0.758592	2.50886	8.5408	0.325862	0.734368	0.508084	-1.61766	-0.445424	-0.976861	-1.52587	-0.151847	-0.502419	-3.06878	-1.36171	-1.96818	-2.87961	-1.11099
765	10769	-2.62668	-1.43592	-1.57882	6.62703e+06	A	48.8507	Rpl3; Rpl3	RPL3 var1; RPL3	250; 250	60S ribosomal protein L3	P27659_VAR_CAA68370; P27659	http://www.phosphosite.org/proteinAction.do?id=25090500&showAllSites=true	K*VACIGAWHPAR	3	493.926	5	A	30.615	7.13315e+06	6.12092e+06	3.39447e+06	1.65147e+06	4.38593e+06	4.84443e+06	4.44168e+06	3.95323e+06	6.62703e+06	2.52297e+06	4.61518e+06	4.19746e+06	10.8006	48.8507	7.02491	8.22859	0.380709	0.696417	0.633384	-1.39324	-0.521977	-0.658848	-1.30145	-0.228399	-0.184405	-2.62668	-1.43592	-1.57882	-2.46476	-1.17153
766	10793	-2.74893	-2.31276	-2.03931	1.01461e+06	A	29.116	Rpl3; Rpl3	RPL3 var1; RPL3	341; 341	60S ribosomal protein L3	P27659_VAR_CAA68370; P27659	http://www.phosphosite.org/proteinAction.do?id=25090500&showAllSites=true	GCVVGTK*K	2	481.758	6	A	12.0819	1.13426e+06	894951	369091		529018	348379	482113	512937	1.01461e+06	369091	438698	497525	16.6781		29.116	4.38089	0.363778	0.432383	0.490363	-1.45887	-1.20962	-1.02808	-1.36708	-0.916041	-0.553636	-2.74893	-2.31276	-2.03931	-2.57947	-1.88693
767	10794	-2.73012	-1.81313	-1.78114	1.70258e+06	A	37.4522	Rpl3; Rpl3	RPL3 var1; RPL3	§356; §356	60S ribosomal protein L3	P27659_VAR_CAA68370; P27659	http://www.phosphosite.org/proteinAction.do?id=25090500&showAllSites=true	SLLVQTK*R	2	529.819	1	A	24.2494	1.89681e+06	1.50836e+06	788784	458476	877925	1.00014e+06	945219	966569	1.70258e+06	623630	939030	955894	16.133	37.4522	9.20263	1.57938	0.366284	0.551532	0.561437	-1.44896	-0.858483	-0.832804	-1.35717	-0.564906	-0.358362	-2.73012	-1.81313	-1.78114	-2.56183	-1.47929
768	10803	-1.84726	-3.15306	-1.99593	4.82382e+06	A	24.3764	Rpl31; LOC638399	RPL31; LOC638399	§55; §54	60S ribosomal protein L31	P62900; XP_922988	http://www.phosphosite.org/proteinAction.do?id=24800&showAllSites=true	KFAMK*EMGTPDVR	3	541.938	3	A	34.4374	5.17566e+06	4.47198e+06	3.06144e+06	2.16122e+06	1.60543e+06	1.45434e+06	2.61327e+06	2.22038e+06	4.82382e+06	2.61133e+06	1.52988e+06	2.41682e+06	10.315	24.3764	6.98357	11.4952	0.541341	0.317152	0.501019	-0.88539	-1.65675	-0.997063	-0.793598	-1.36318	-0.522621	-1.84726	-3.15306	-1.99593	-1.73339	-2.57251
769	10821	-5.24446	-1.59781	-1.85854	2.29984e+06	A	23.665	Rpl35a	RPL35A	§73	60S ribosomal protein L35a	O55142	http://www.phosphosite.org/proteinAction.do?id=17789&showAllSites=true	VIWGK*VTR	2	536.817	3	A	33.6533	2.36914e+06	2.23054e+06	365146	511910	1.48367e+06	1.39507e+06	1.21229e+06	1.2626e+06	2.29984e+06	438528	1.43937e+06	1.23745e+06	4.26136	23.665	4.35259	2.87492	0.190677	0.625856	0.538058	-2.39079	-0.676097	-0.894167	-2.299	-0.38252	-0.419725	-5.24446	-1.59781	-1.85854	-4.92117	-1.30362
770	10822	-2.48355	-1.59157	-1.46826	3.60395e+06	A	26.2606	Rpl35a	RPL35A	§8	60S ribosomal protein L35a	O55142	http://www.phosphosite.org/proteinAction.do?id=17789&showAllSites=true	LWCK*AIFAGYK	3	490.924	6	A	53.299	4.27316e+06	2.93473e+06	1.53756e+06	1.36469e+06	2.39349e+06	2.1353e+06	2.24649e+06	2.66264e+06	3.60395e+06	1.45113e+06	2.2644e+06	2.45457e+06	26.2606	8.42373	8.06278	11.9882	0.402649	0.62831	0.681078	-1.31241	-0.670451	-0.554109	-1.22061	-0.376874	-0.079666	-2.48355	-1.59157	-1.46826	-2.33046	-1.29852
771	10838	-1.12892	-3.35946	-1.52981	1.89145e+06	A	51.9139	Rpl4	RPL4	§327	60S ribosomal protein L4	Q9D8E6	http://www.phosphosite.org/proteinAction.do?id=8567&showAllSites=true	IMLK*LNPYAK	3	435.585	5	A	45.6632	2.44721e+06	1.3357e+06	2.2905e+06	1.06042e+06	653769	472275	1.37307e+06	1.09972e+06	1.89145e+06	1.67546e+06	563022	1.2364e+06	41.5529	51.9139	22.7941	15.633	0.885805	0.297667	0.653675	-0.174939	-1.74823	-0.613354	-0.0831473	-1.45465	-0.138912	-1.12892	-3.35946	-1.52981	-1.05933	-2.74091
772	11020	-2.91085	-1.24572	-1.42531	8.97522e+06	A	23.0408	Rps11	RPS11	§136	40S ribosomal protein S11	P62281	http://www.phosphosite.org/proteinAction.do?id=8547&showAllSites=true	DVQIGDIVTVGECRPLSK*TVR	4	614.829	8	A	54.1316	1.04375e+07	7.51295e+06	2.72159e+06	3.44514e+06	7.64741e+06	6.76228e+06	5.70839e+06	6.88571e+06	8.97522e+06	3.08337e+06	7.20484e+06	6.29705e+06	23.0408	16.593	8.68694	13.2203	0.343542	0.802748	0.701604	-1.54144	-0.316981	-0.511271	-1.44965	-0.0234035	-0.0368283	-2.91085	-1.24572	-1.42531	-2.73142	-1.01635
773	11030	-3.01081	-2.12969	-1.70714	2.51688e+06	A	39.5687	Rps11	RPS11	§79	40S ribosomal protein S11	P62281	http://www.phosphosite.org/proteinAction.do?id=8547&showAllSites=true	ILSGVVTK*MK	3	397.237	2	A	34.8135	2.97926e+06	2.05451e+06	1.06984e+06	602057	1.26715e+06	1.09646e+06	1.60976e+06	1.33889e+06	2.51688e+06	835950	1.18181e+06	1.47433e+06	25.9804	39.5687	10.2126	12.9916	0.332137	0.469551	0.585774	-1.59015	-1.09064	-0.771583	-1.49836	-0.797068	-0.29714	-3.01081	-2.12969	-1.70714	-2.82521	-1.73757
774	11031	-3.01081	-2.12969	-1.70714	2.51688e+06	A	39.5687	Rps11	RPS11	81	40S ribosomal protein S11	P62281	http://www.phosphosite.org/proteinAction.do?id=8547&showAllSites=true	ILSGVVTKMK*	3	397.237	1	A	34.8135	2.97926e+06	2.05451e+06	1.06984e+06	602057	1.26715e+06	1.09646e+06	1.60976e+06	1.33889e+06	2.51688e+06	835950	1.18181e+06	1.47433e+06	25.9804	39.5687	10.2126	12.9916	0.332137	0.469551	0.585774	-1.59015	-1.09064	-0.771583	-1.49836	-0.797068	-0.29714	-3.01081	-2.12969	-1.70714	-2.82521	-1.73757
775	11038	-2.59226	-1.5634	-2.04385	6.85288e+06	A	26.7463	Rps14	RPS14	§106	40S ribosomal protein S14	P62264	http://www.phosphosite.org/proteinAction.do?id=17454&showAllSites=true	TK*TPGPGAQSALR	3	466.588	14	A	20.847	7.76562e+06	5.94013e+06	3.14356e+06	2.14362e+06	4.60514e+06	4.16152e+06	3.34255e+06	3.3633e+06	6.85288e+06	2.64359e+06	4.38333e+06	3.35293e+06	18.8362	26.7463	7.1564	0.437664	0.385763	0.639633	0.489273	-1.37421	-0.644683	-1.03129	-1.28242	-0.351106	-0.556846	-2.59226	-1.5634	-2.04385	-2.43247	-1.27554
776	11040	-2.83379	-1.07999	-1.30846	4.27371e+06	A	24.243	Rps14	RPS14	§86	40S ribosomal protein S14	P62264	http://www.phosphosite.org/proteinAction.do?id=17454&showAllSites=true	CK*ELGITALHIK	3	499.613	5	A	40.9071	4.27045e+06	4.27697e+06	1.76665e+06	1.2496e+06	4.55036e+06	3.364e+06	3.73187e+06	2.80055e+06	4.27371e+06	1.50812e+06	3.95718e+06	3.26621e+06	0.107826	24.243	21.1989	20.1624	0.352884	0.925935	0.764256	-1.50273	-0.111017	-0.387872	-1.41094	0.182561	0.0865707	-2.83379	-1.07999	-1.30846	-2.65911	1.1349
[truncated: 53 more rows]
[truncated: 2 more columns]
